# Supplementary material for: A comparative work on the magnetic field-dependent properties of plate-like and spherical iron particle-based magnetorheological grease
Source: PLoS One. 2018 Apr 9;13(4):e0191795. doi: 10.1371/journal.pone.0191795 (PMC5890967; doi:10.1371/journal.pone.0191795)
Supplement: S2 File — (XLSX) [file pone.0191795.s002.xlsx]

## Sheet: Plate-like
Pos. [°2?]	Iobs [cts]
10.0131	-60.481
10.0391	4.3829
10.0651	-2.3046
10.0911	-51.4364
10.1171	29.1808
10.1431	-63.8764
10.1691	59.4755
10.1951	-85.4589
10.2211	33.3974
10.2471	96.0977
10.2731	-99.2659
10.2991	-121.775
10.3251	-109.923
10.3511	61.1099
10.3771	35.8386
10.4031	-15.2578
10.4291	37.3888
10.4551	13.4225
10.4811	-17.1424
10.5071	-49.4032
10.5331	0.3402
10.5591	-9.2847
10.5851	74.5937
10.6111	21.2077
10.6371	-26.2168
10.6631	51.3653
10.6891	-7.1878
10.7151	43.3923
10.7411	30.486
10.7671	-75.4167
10.7931	-70.0023
10.8191	-61.9007
10.8451	-29.8024
10.8711	57.2054
10.8971	-3.2662
10.9231	-34.3048
10.9491	5.1688
10.9751	-39.1987
11.0011	-69.5933
11.0271	-30.552
11.0531	49.2045
11.0791	0.7335
11.1051	-13.11
11.1311	59.9191
11.1571	74.6692
11.1831	74.855
11.2091	35.446
11.2351	-11.1921
11.2611	7.9454
11.2871	76.3672
11.3131	94.6418
11.3391	21.6566
11.3651	6.2249
11.3911	53.8704
11.4171	14.3939
11.4431	-20.6425
11.4691	-29.6376
11.4951	-48.8107
11.5211	-5.1488
11.5471	-8.3883
11.5731	17.4995
11.5991	36.2112
11.6251	-44.8471
11.6511	-67.9682
11.6771	13.0646
11.7031	12.3109
11.7291	-99.9858
11.7551	-88.9571
11.7811	-26.159
11.8071	38.6168
11.8331	59.2138
11.8591	-10.2633
11.8851	56.0642
11.9111	23.6103
11.9371	-58.2128
11.9631	-50.7278
11.9891	-29.0323
12.0151	3.4265
12.0411	28.5821
12.0671	6.2079
12.0931	10.8631
12.1191	21.3532
12.1451	-62.9686
12.1711	-57.7595
12.1971	91.8815
12.2231	32.1361
12.2491	-81.5608
12.2751	41.5545
12.3011	67.7958
12.3271	16.6515
12.3531	-10.1401
12.3791	70.837
12.4051	-32.5777
12.4311	-29.1379
12.4571	-26.3542
12.4831	-82.2263
12.5091	-123.952
12.5351	-47.2674
12.5611	-71.9651
12.5871	20.9239
12.6131	69.7215
12.6391	76.2799
12.6651	36.4057
12.6911	41.4186
12.7171	92.4867
12.7431	18.1116
12.7691	109.258
12.7951	-82.046
12.8211	-86.0264
12.8471	-59.9654
12.8731	-18.0786
12.8991	60.159
12.9251	-75.769
12.9511	-0.1417
12.9771	-33.593
13.0031	-29.9513
13.0291	-22.1617
13.0551	31.9118
13.0811	81.1737
13.1071	25.4553
13.1331	138.574
13.1591	-17.5967
13.1851	16.3449
13.2111	23.1601
13.2371	-5.5029
13.2631	-65.141
13.2891	1.6598
13.3151	49.5632
13.3411	25.3528
13.3671	-35.0673
13.3931	-38.3297
13.4191	-18.4947
13.4451	66.045
13.4711	86.5421
13.4971	56.3411
13.5231	-86.3783
13.5491	-97.7467
13.5751	-45.9695
13.6011	-69.4774
13.6271	-21.0325
13.6531	32.639
13.6791	48.0403
13.7051	-6.4729
13.7311	-16.2227
13.7571	16.121
13.7831	8.9737
13.8091	8.0755
13.8351	66.0055
13.8611	39.7571
13.8871	-32.6125
13.9131	-56.813
13.9391	-53.8733
13.9651	-9.3237
13.9911	4.6638
14.0171	18.8773
14.0431	61.674
14.0691	72.5643
14.0951	8.3398
14.1211	-15.3043
14.1471	4.6254
14.1731	-33.5264
14.1991	23.1565
14.2251	-24.982
14.2511	-46.2194
14.2771	-2.0366
14.3031	-6.3904
14.3291	-16.228
14.3551	8.345
14.3811	48.7328
14.4071	110.209
14.4331	53.4994
14.4591	-39.3993
14.4851	-31.4926
14.5111	24.8467
14.5371	-57.6787
14.5631	-101.403
14.5891	-23.4125
14.6151	-21.0785
14.6411	2.9886
14.6671	29.0115
14.6931	53.5008
14.7191	3.2716
14.7451	8.5136
14.7711	59.7946
14.7971	72.1868
14.8231	-40.7706
14.8491	31.3955
14.8751	56.7001
14.9011	-24.8502
14.9271	-11.6723
14.9531	-22.5082
14.9791	40.5763
15.0051	-108.596
15.0311	-117.906
15.0571	-2.7899
15.0831	-25.1228
15.1091	-31.869
15.1351	44.935
15.1611	-38.6804
15.1871	82.8856
15.2131	56.5705
15.2391	11.5481
15.2651	-66.9459
15.2911	-28.1327
15.3171	-77.61
15.3431	48.3834
15.3691	53.5588
15.3951	-6.2784
15.4211	90.2166
15.4471	-14.3796
15.4731	-45.0644
15.4991	63.5918
15.5251	12.3425
15.5511	-55.1056
15.5771	7.3945
15.6031	43.3496
15.6291	-86.2258
15.6551	20.2399
15.6811	46.9488
15.7071	41.8961
15.7331	-39.3059
15.7591	-71.6754
15.7851	-28.8215
15.8111	5.0673
15.8371	4.1097
15.8631	38.2623
15.8891	11.3967
15.9151	-25.3131
15.9411	18.0834
15.9671	21.2477
15.9931	47.2059
16.0191	-16.0431
16.0451	-36.7338
16.0711	59.402
16.0971	14.1645
16.1231	-49.6607
16.1491	-4.2346
16.1751	16.807
16.2011	2.7471
16.2271	-7.6159
16.2531	3.7297
16.2791	-23.326
16.3051	60.8632
16.3311	15.5775
16.3571	2.1707
16.3831	58.7699
16.4091	4.2042
16.4351	-85.7194
16.4611	-2.9356
16.4871	58.5017
16.5131	40.2894
16.5391	35.9078
16.5651	-34.6247
16.5911	-61.1438
16.6171	2.8961
16.6431	27.0752
16.6691	24.2576
16.6951	-38.8012
16.7211	-107.871
16.7471	-79.9848
16.7731	-28.1174
16.7991	36.6352
16.8251	46.6981
16.8511	92.2492
16.8771	20.9978
16.9031	-0.5803
16.9291	34.1965
16.9551	15.1087
16.9811	17.6847
17.0071	-50.8844
17.0331	-122.733
17.0591	-65.4718
17.0851	23.0581
17.1111	-29.3231
17.1371	32.5232
17.1631	36.4796
17.1891	10.2536
17.2151	20.397
17.2411	41.6029
17.2671	-7.6188
17.2931	-31.6848
17.3191	-24.7152
17.3451	54.4934
17.3711	28.1286
17.3971	45.6132
17.4231	2.7113
17.4491	-48.9585
17.4751	6.2581
17.5011	37.7983
17.5271	80.8352
17.5531	69.4732
17.5791	-0.3853
17.6051	-72.1941
17.6311	-70.3058
17.6571	-10.0946
17.6831	-57.6142
17.7091	15.2666
17.7351	-19.8778
17.7611	97.7184
17.7871	-180.56
17.8131	-26.624
17.8391	35.66
17.8651	41.1088
17.8911	-6.7194
17.9171	-85.0398
17.9431	-78.3421
17.9691	155.321
17.9951	19.3188
18.0211	-12.0191
18.0471	-20.7306
18.0731	-19.192
18.0991	51.5689
18.1251	-24.7941
18.1511	90.9255
18.1771	12.0865
18.2031	50.771
18.2291	-105.996
18.2551	-23.8284
18.2811	0.6191
18.3071	-39.815
18.3331	86.5959
18.3591	-12.5852
18.3851	14.1258
18.4111	-66.8192
18.4371	-33.4071
18.4631	45.5481
18.4891	16.0139
18.5151	56.8522
18.5411	35.6738
18.5671	130.055
18.5931	-45.6509
18.6191	-109.206
18.6451	-50.3823
18.6711	81.5203
18.6971	43.6189
18.7231	-5.6139
18.7491	35.2995
18.7751	-53.0704
18.8011	-70.3264
18.8271	75.8868
18.8531	83.6452
18.8791	-4.1617
18.9051	34.6248
18.9311	77.2284
18.9571	37.2172
18.9831	7.4403
19.0091	-62.5788
19.0351	-67.221
19.0611	-55.1705
19.0871	-36.7034
19.1131	-23.4546
19.1391	-16.4738
19.1651	34.6158
19.1911	13.0218
19.2171	-7.8806
19.2431	26.1412
19.2691	-26.0785
19.2951	-66.8237
19.3211	5.0996
19.3471	51.4205
19.3731	37.2499
19.3991	-20.6863
19.4251	-84.0378
19.4511	30.1744
19.4771	122.507
19.5031	-4.613
19.5291	-20.3853
19.5551	-15.3913
19.5811	-39.9976
19.6071	-44.1129
19.6331	-45.5902
19.6591	51.3139
19.6851	-60.4135
19.7111	-35.6158
19.7371	16.1977
19.7631	-58.3838
19.7891	-86.7884
19.8151	-54.9374
19.8411	74.3941
19.8671	89.2423
19.8931	50.4421
19.9191	67.9538
19.9451	-41.8331
19.9711	-67.409
19.9971	9.1084
20.0231	17.8793
20.0491	40.2883
20.0751	-27.2833
20.1011	24.3906
20.1271	50.1727
20.1531	84.822
20.1791	29.7273
20.2051	-67.1782
20.2311	-37.7461
20.2571	-33.3583
20.2831	103.538
20.3091	-110.721
20.3351	65.2436
20.3611	84.9556
20.3871	-44.7486
20.4131	-4.7977
20.4391	-25.6089
20.4651	-18.5687
20.4911	-33.0603
20.5171	-45.5744
20.5431	21.4106
20.5691	44.4015
20.5951	18.4588
20.6211	-28.8923
20.6471	-12.0662
20.6731	-12.4087
20.6991	-18.6417
20.7251	-8.799
20.7511	-18.2994
20.7771	-17.3331
20.8031	-29.112
20.8291	-33.0206
20.8551	-27.0099
20.8811	36.5413
20.9071	17.9326
20.9331	-36.5914
20.9591	-89.1349
20.9851	59.44
21.0111	55.7268
21.0371	19.0221
21.0631	55.9438
21.0891	9.4506
21.1151	32.0039
21.1411	74.5608
21.1671	-1.6845
21.1931	19.2602
21.2191	145.567
21.2451	57.009
21.2711	-44.9683
21.2971	-60.3475
21.3231	-15.3895
21.3491	-29.3672
21.3751	-15.683
21.4011	-52.4039
21.4271	-27.7358
21.4531	-70.1123
21.4791	-104.39
21.5051	5.237
21.5311	56.8893
21.5571	21.658
21.5831	-2.9673
21.6091	51.6382
21.6351	48.8269
21.6611	-62.9286
21.6871	-25.0227
21.7131	109.07
21.7391	92.0489
21.7651	24.4977
21.7911	5.0681
21.8171	36.105
21.8431	65.1455
21.8691	75.9557
21.8951	37.1501
21.9211	-72.4138
21.9471	-19.3279
21.9731	47.2955
21.9991	-1.0958
22.0251	45.011
22.0511	65.8775
22.0771	31.3511
22.1031	22.4297
22.1291	25.5901
22.1551	-85.4185
22.1811	-45.2391
22.2071	135.609
22.2331	72.0537
22.2591	16.3407
22.2851	-5.171
22.3111	-19.2945
22.3371	-97.0397
22.3631	-25.6252
22.3891	-31.2792
22.4151	14.9626
22.4411	37.0761
22.4671	48.547
22.4931	-70.2709
22.5191	-49.8141
22.5451	71.6492
22.5711	-3.7088
22.5971	-73.8106
22.6231	-24.5208
22.6491	-69.3568
22.6751	-14.6679
22.7011	6.624
22.7271	-63.6637
22.7531	38.7273
22.7791	44.2207
22.8051	-83.6999
22.8311	9.9902
22.8571	30.4788
22.8831	24.3449
22.9091	61.6128
22.9351	-86.2357
22.9611	59.5305
22.9871	23.5849
23.0131	-26.8828
23.0391	48.6634
23.0651	45.347
23.0911	87.5514
23.1171	12.0368
23.1431	17.6402
23.1691	-73.6406
23.1951	-126.241
23.2211	-105.074
23.2471	-31.2541
23.2731	-2.2682
23.2991	40.93
23.3251	-71.1488
23.3511	40.4777
23.3771	125.336
23.4031	-14.3269
23.4291	72.1231
23.4551	-0.6507
23.4811	-11.9375
23.5071	-43.1449
23.5331	-47.8671
23.5591	20.3676
23.5851	-16.6319
23.6111	-50.4797
23.6371	-39.7921
23.6631	-31.0865
23.6891	121.634
23.7151	-14.7416
23.7411	-32.8981
23.7671	65.1982
23.7931	24.3736
23.8191	15.3768
23.8451	50.5705
23.8711	59.6807
23.8971	0.1317
23.9231	-3.6646
23.9491	-34.0983
23.9751	-115.493
24.0011	-54.4897
24.0271	45.5145
24.0531	28.6635
24.0791	-1.9147
24.1051	-61.3081
24.1311	-93.9401
24.1571	-8.9177
24.1831	-4.0449
24.2091	-45.5609
24.2351	0.3396
24.2611	48.0539
24.2871	14.0187
24.3131	83.6722
24.3391	76.2413
24.3651	-3.0181
24.3911	-37.8667
24.4171	-85.7052
24.4431	-28.3255
24.4691	31.2946
24.4951	64.1419
24.5211	25.9131
24.5471	-31.8397
24.5731	52.9847
24.5991	37.2003
24.6251	-65.0423
24.6511	-7.3038
24.6771	58.6814
24.7031	-38.4355
24.7291	18.5234
24.7551	69.7972
24.7811	56.3099
24.8071	24.1849
24.8331	-56.4612
24.8591	-37.6667
24.8851	10.3626
24.9111	-28.5132
24.9371	18.252
24.9631	8.0331
24.9891	-30.6678
25.0151	-64.7214
25.0411	80.0329
25.0671	57.1873
25.0931	8.3696
25.1191	-16.0233
25.1451	-19.4908
25.1711	-26.4198
25.1971	-12.4482
25.2231	25.4122
25.2491	71.9066
25.2751	-34.6125
25.3011	-21.6926
25.3271	41.8599
25.3531	52.2895
25.3791	15.128
25.4051	-59.8974
25.4311	-76.6416
25.4571	-0.6257
25.4831	8.7469
25.5091	-1.9765
25.5351	-7.3643
25.5611	87.2997
25.5871	-45.5459
25.6131	132.496
25.6391	-77.3439
25.6651	-69.0378
25.6911	-33.3523
25.7171	-30.3102
25.7431	-101.987
25.7691	-39.4193
25.7951	85.1161
25.8211	-30.3794
25.8471	-140.671
25.8731	-101.828
25.8991	-165.969
25.9251	-110.117
25.9511	-39.3385
25.9771	-85.1478
26.0031	-76.9413
26.0291	-34.5662
26.0551	68.9217
26.0811	61.7593
26.1071	45.7203
26.1331	-57.3414
26.1591	-30.9806
26.1851	51.3136
26.2111	-1.3363
26.2371	-36.6204
26.2631	72.7869
26.2891	14.0523
26.3151	-47.5656
26.3411	18.3912
26.3671	-68.3854
26.3931	-14.0818
26.4191	-30.626
26.4451	45.6709
26.4711	94.5982
26.4971	-5.3256
26.5231	-94.661
26.5491	-115.053
26.5751	60.7674
26.6011	54.8639
26.6271	34.1462
26.6531	59.1936
26.6791	44.586
26.7051	76.5724
26.7311	25.1251
26.7571	6.4335
26.7831	52.5077
26.8091	-15.7165
26.8351	13.6823
26.8611	60.9156
26.8871	-7.0489
26.9131	-98.2945
26.9391	-52.7005
26.9651	-53.5277
26.9911	14.2497
27.0171	70.362
27.0431	17.0519
27.0691	14.0463
27.0951	-36.4336
27.1211	-52.1357
27.1471	17.1512
27.1731	4.5442
27.1991	-48.6184
27.2251	0.0452
27.2511	19.4765
27.2771	-55.536
27.3031	-70.788
27.3291	66.4709
27.3551	24.8529
27.3811	-119.116
27.4071	-92.7209
27.4331	19.562
27.4591	39.0977
27.4851	1.7506
27.5111	62.1792
27.5371	16.3796
27.5631	26.4481
27.5891	0.6994
27.6151	14.8298
27.6411	65.173
27.6671	58.1208
27.6931	10.8072
27.7191	5.9002
27.7451	41.2679
27.7711	85.3549
27.7971	37.1079
27.8231	11.2594
27.8491	-51.7453
27.8751	-10.2971
27.9011	61.0648
27.9271	-61.725
27.9531	-55.3427
27.9791	-112.359
28.0051	81.1671
28.0311	67.1345
28.0571	-2.8356
28.0831	-92.0676
28.1091	16.3349
28.1351	4.7376
28.1611	-108.325
28.1871	-49.0943
28.2131	60.7457
28.2391	-111.341
28.2651	-69.2497
28.2911	11.8703
28.3171	86.0132
28.3431	85.9605
28.3691	-128.886
28.3951	12.8147
28.4211	-0.6017
28.4471	-63.7326
28.4731	28.5606
28.4991	36.7795
28.5251	8.9387
28.5511	-115.155
28.5771	-103.945
28.6031	98.1275
28.6291	30.3303
28.6551	-79.2017
28.6811	41.995
28.7071	-35.9791
28.7331	-24.467
28.7591	31.6062
28.7851	5.8821
28.8111	24.7491
28.8371	57.3769
28.8631	-27.373
28.8891	45.8194
28.9151	42.0351
28.9411	-76.398
28.9671	-18.3476
28.9931	15.3112
29.0191	0.3837
29.0451	18.4432
29.0711	24.258
29.0971	1.2406
29.1231	-54.6052
29.1491	7.6459
29.1751	-51.4661
29.2011	-44.8735
29.2271	-18.3474
29.2531	18.1334
29.2791	29.4652
29.3051	11.009
29.3311	28.7742
29.3571	23.1378
29.3831	-63.6774
29.4091	13.5874
29.4351	16.7834
29.4611	9.7988
29.4871	57.7464
29.5131	18.5362
29.5391	-35.6199
29.5651	-44.1375
29.5911	-10.6525
29.6171	-35.8557
29.6431	2.1841
29.6691	23.1086
29.6951	14.9468
29.7211	60.8856
29.7471	28.0515
29.7731	5.726
29.7991	-48.2522
29.8251	-78.8987
29.8511	-35.691
29.8771	-14.1738
29.9031	49.2282
29.9291	22.9612
29.9551	0.2908
29.9811	56.9111
30.0071	-5.7317
30.0331	86.8608
30.0591	107.213
30.0851	-41.3509
30.1111	23.6644
30.1371	53.8825
30.1631	-11.4428
30.1891	-50.7799
30.2151	48.0565
30.2411	64.4444
30.2671	-82.0138
30.2931	-87.191
30.3191	34.8731
30.3451	102.344
30.3711	-61.4139
30.3971	56.9681
30.4231	-20.1673
30.4491	78.532
30.4751	-88.0984
30.5011	-32.7465
30.5271	-32.5088
30.5531	33.9148
30.5791	139.168
30.6051	-73.4029
30.6311	-13.5219
30.6571	37.1559
30.6831	-15.1248
30.7091	-26.4442
30.7351	-65.4527
30.7611	-120.124
30.7871	-129.763
30.8131	-43.0158
30.8391	-117.344
30.8651	101.669
30.8911	23.337
30.9171	-14.6159
30.9431	154.528
30.9691	-124.859
30.9951	19.368
31.0211	8.3145
31.0471	-70.0457
31.0731	64.197
31.0991	-28.0735
31.1251	115.82
31.1511	-45.3523
31.1771	64.9541
31.2031	-67.6428
31.2291	63.0579
31.2551	103.206
31.2811	56.8673
31.3071	41.1087
31.3331	100.551
31.3591	-63.7122
31.3851	42.6984
31.4111	44.0217
31.4371	-25.5202
31.4631	25.2647
31.4891	-4.7124
31.5151	5.3448
31.5411	54.2047
31.5671	30.0401
31.5931	12.1647
31.6191	16.9727
31.6451	7.639
31.6711	1.7212
31.6971	28.84
31.7231	-62.5595
31.7491	-54.3165
31.7751	43.4975
31.8011	20.4949
31.8271	-73.8232
31.8531	-19.4656
31.8791	-9.6829
31.9051	-117.953
31.9311	-44.2925
31.9571	-21.1135
31.9831	-18.7741
32.0091	10.7523
32.0351	49.6407
32.0611	16.4042
32.0871	-48.4286
32.1131	0.4283
32.1391	13.5849
32.1651	38.2389
32.1911	36.8084
32.2171	-19.1886
32.2431	-29.8564
32.2691	-10.217
32.2951	-0.3909
32.3211	-50.2658
32.3471	-42.5193
32.3731	-10.1142
32.3991	-13.8519
32.4251	50.0852
32.4511	22.0686
32.4771	-2.0863
32.5031	12.9656
32.5291	-10.238
32.5551	76.5401
32.5811	18.1261
32.6071	14.3456
32.6331	0.9938
32.6591	-56.5318
32.6851	15.0808
32.7111	72.0074
32.7371	53.2869
32.7631	-100.452
32.7891	-20.6112
32.8151	74.8554
32.8411	52.7053
32.8671	-36.0016
32.8931	-34.3015
32.9191	-9.2526
32.9451	4.406
32.9711	-119.733
32.9971	-65.8431
33.0231	52.9707
33.0491	-5.3023
33.0751	12.0296
33.1011	-130.55
33.1271	-84.9931
33.1531	-89.6391
33.1791	59.2713
33.2051	42.9257
33.2311	-36.4538
33.2571	151.326
33.2831	126.175
33.3091	15.2487
33.3351	-16.9879
33.3611	-96.2662
33.3871	83.8592
33.4131	-42.9104
33.4391	-33.3386
33.4651	71.2768
33.4911	36.9431
33.5171	-56.9993
33.5431	-52.3682
33.5691	-15.9954
33.5951	-4.0885
33.6211	61.2566
33.6471	-85.2157
33.6731	-149.275
33.6991	-26.2174
33.7251	23.5706
33.7511	133.624
33.7771	35.6757
33.8031	-8.4373
33.8291	32.6689
33.8551	-22.0254
33.8811	92.3133
33.9071	-66.1299
33.9331	38.2715
33.9591	-93.2152
33.9851	31.2711
34.0111	63.5021
34.0371	-106.216
34.0631	73.3495
34.0891	-51.1367
34.1151	-2.8665
34.1411	-14.0316
34.1671	-70.7333
34.1931	-6.4853
34.2191	36.6343
34.2451	64.6516
34.2711	23.5867
34.2971	14.1931
34.3231	22.6665
34.3491	3.5213
34.3751	-52.8699
34.4011	-55.7385
34.4271	7.9606
34.4531	52.1475
34.4791	42.4258
34.5051	6.8832
34.5311	-14.6901
34.5571	55.7832
34.5831	52.9312
34.6091	29.9913
34.6351	15.5972
34.6611	29.0532
34.6871	-52.5156
34.7131	-130.878
34.7391	-47.7174
34.7651	9.627
34.7911	-7.5024
34.8171	-34.5051
34.8431	-19.8928
34.8691	-30.7911
34.8951	11.2921
34.9211	18.655
34.9471	-33.5759
34.9731	-39.615
34.9991	-41.6439
35.0251	28.7529
35.0511	93.0355
35.0771	38.8607
35.1031	-89.5843
35.1291	-93.9647
35.1551	-43.7198
35.1811	-36.2066
35.2071	-43.4838
35.2331	-27.9852
35.2591	34.209
35.2851	85.6652
35.3111	21.8161
35.3371	28.5638
35.3631	37.3405
35.3891	68.9362
35.4151	139.527
35.4411	15.2677
35.4671	-56.4143
35.4931	53.7705
35.5191	-36.0709
35.5451	54.3732
35.5711	72.1295
35.5971	-24.4098
35.6231	-82.3211
35.6491	-72.5758
35.6751	-46.7283
35.7011	66.1299
35.7271	58.8066
35.7531	42.1452
35.7791	27.7807
35.8051	92.5553
35.8311	49.6544
35.8571	-82.7668
35.8831	-40.7808
35.9091	-93.4482
35.9351	57.2491
35.9611	45.8815
35.9871	-165.074
36.0131	11.3615
36.0391	-45.002
36.0651	14.9837
36.0911	161.73
36.1171	-66.4192
36.1431	-76.5059
36.1691	43.0906
36.1951	49.6163
36.2211	16.1544
36.2471	-49.9249
36.2731	-38.759
36.2991	-31.5201
36.3251	-19.5956
36.3511	-35.0267
36.3771	34.712
36.4031	-16.2293
36.4291	-82.7847
36.4551	65.5305
36.4811	-49.2649
36.5071	39.4516
36.5331	86.7983
36.5591	-66.5119
36.5851	-53.1364
36.6111	-24.8037
36.6371	-23.2085
36.6631	92.662
36.6891	16.705
36.7151	1.1902
36.7411	-74.8769
36.7671	-17.662
36.7931	41.7137
36.8191	-13.5182
36.8451	-24.1659
36.8711	31.2308
36.8971	4.2908
36.9231	47.146
36.9491	133.557
36.9751	103.286
37.0011	27.4616
37.0271	-36.7325
37.0531	15.5166
37.0791	-86.1378
37.1051	-35.9573
37.1311	69.2852
37.1571	9.7242
37.1831	-28.4513
37.2091	-79.5065
37.2351	-83.4522
37.2611	63.4341
37.2871	111.205
37.3131	14.2927
37.3391	-23.5017
37.3651	-43.0448
37.3911	-40.9385
37.4171	-3.032
37.4431	-11.2985
37.4691	34.8278
37.4951	40.1652
37.5211	36.6425
37.5471	8.0853
37.5731	-97.2408
37.5991	-59.0554
37.6251	1.2733
37.6511	33.6969
37.6771	51.2819
37.7031	-22.8031
37.7291	-54.7026
37.7551	-41.9821
37.7811	25.7159
37.8071	63.3342
37.8331	28.5086
37.8591	20.0953
37.8851	-41.7002
37.9111	-92.9525
37.9371	-30.8594
37.9631	156.859
37.9891	12.2977
38.0151	20.6403
38.0411	30.9142
38.0671	-116.15
38.0931	-74.9665
38.1191	-10.144
38.1451	60.5446
38.1711	69.8081
38.1971	17.9507
38.2231	2.765
38.2491	-5.3367
38.2751	-43.4488
38.3011	-25.0015
38.3271	-0.76
38.3531	-90.3917
38.3791	-83.1866
38.4051	-28.5563
38.4311	2.1261
38.4571	-29.7975
38.4831	-25.8668
38.5091	28.8549
38.5351	-33.8391
38.5611	97.4822
38.5871	83.6945
38.6131	93.2653
38.6391	4.5474
38.6651	-24.8535
38.6911	-37.1184
38.7171	49.6795
38.7431	17.9386
38.7691	-96.8103
38.7951	-0.1199
38.8211	-2.7588
38.8471	-1.4618
38.8731	-85.969
38.8991	-96.6074
38.9251	51.3237
38.9511	144.767
38.9771	20.3437
39.0031	56.4693
39.0291	-20.9342
39.0551	-73.7592
39.0811	-26.0036
39.1071	2.0353
39.1331	17.3368
39.1591	23.6108
39.1851	-41.076
39.2111	12.0156
39.2371	-20.1743
39.2631	32.102
39.2891	0.3927
39.3151	57.2612
39.3411	-36.5732
39.3671	25.0178
39.3931	12.2186
39.4191	-17.728
39.4451	-70.7338
39.4711	57.9969
39.4971	44.9884
39.5231	-42.9575
39.5491	-42.667
39.5751	15.7529
39.6011	6.4641
39.6271	-26.539
39.6531	-91.7443
39.6791	-103.243
39.7051	-15.7913
39.7311	-83.9699
39.7571	46.7445
39.7831	21.7697
39.8091	-14.9688
39.8351	-5.9254
39.8611	52.799
39.8871	69.0208
39.9131	61.5949
39.9391	-80.5551
39.9651	-139.875
39.9911	-46.5482
40.0171	-21.5205
40.0431	4.0646
40.0691	-34.8869
40.0951	-60.3723
40.1211	14.0894
40.1471	59.6473
40.1731	9.7409
40.1991	-42.5249
40.2251	18.6439
40.2511	74.6747
40.2771	93.4758
40.3031	59.6108
40.3291	6.2679
40.3551	40.0377
40.3811	68.9268
40.4071	-4.0356
40.4331	-85.0396
40.4591	-18.0336
40.4851	-46.1528
40.5111	18.1654
40.5371	50.0564
40.5631	-21.8092
40.5891	-91.4634
40.6151	-40.0864
40.6411	-81.4273
40.6671	9.4374
40.6931	9.5383
40.7191	88.2401
40.7451	98.381
40.7711	23.6548
40.7971	-89.8728
40.8231	-13.3139
40.8491	-12.1218
40.8751	34.9941
40.9011	146.65
40.9271	14.2058
40.9531	75.6725
40.9791	-33.6217
41.0051	-12.0232
41.0311	-21.6467
41.0571	-35.0121
41.0831	-43.3935
41.1091	-62.0745
41.1351	-74.6007
41.1611	-31.9912
41.1871	44.0475
41.2131	-24.2062
41.2391	-29.4841
41.2651	68.7241
41.2911	183.783
41.3171	-117.393
41.3431	-64.4547
41.3691	10.3219
41.3951	57.9965
41.4211	15.9916
41.4471	55.0356
41.4731	99.9964
41.4991	-93.196
41.5251	29.7491
41.5511	-15.6902
41.5771	-32.3752
41.6031	16.4111
41.6291	-80.2819
41.6551	-34.7788
41.6811	19.4417
41.7071	36.4176
41.7331	-7.3733
41.7591	-79.3838
41.7851	6.9681
41.8111	35.7836
41.8371	-13.4785
41.8631	117.746
41.8891	23.6156
41.9151	-10.2296
41.9411	35.4
41.9671	92.6245
41.9931	-31.7279
42.0191	45.4852
42.0451	33.086
42.0711	-20.9871
42.0971	-53.6709
42.1231	-5.9467
42.1491	21.7825
42.1751	-59.8724
42.2011	-54.0869
42.2271	19.4458
42.2531	36.035
42.2791	-39.5105
42.3051	-63.7699
42.3311	-71.0263
42.3571	32.8395
42.3831	46.0675
42.4091	-79.3385
42.4351	-106.495
42.4611	-82.7902
42.4871	-48.5129
42.5131	-31.5882
42.5391	33.2099
42.5651	27.6047
42.5911	-8.1549
42.6171	-56.8489
42.6431	-83.6537
42.6691	-72.9127
42.6951	-32.93
42.7211	-6.1029
42.7471	2.5807
42.7731	34.7062
42.7991	40.4301
42.8251	4.5095
42.8511	47.6916
42.8771	65.6864
42.9031	-22.163
42.9291	-38.7584
42.9551	-17.3329
42.9811	-0.2536
43.0071	-28.3938
43.0331	-41.8306
43.0591	-30.5511
43.0851	51.6477
43.1111	50.824
43.1371	-1.8045
43.1631	82.5975
43.1891	109.835
43.2151	172.109
43.2411	74.6917
43.2671	101.174
43.2931	180.161
43.3191	119.859
43.3451	132.156
43.3711	98.064
43.3971	106.451
43.4231	310.903
43.4491	347.869
43.4751	333.199
43.5011	298.339
43.5271	392.476
43.5531	403.288
43.5791	356.89
43.6051	443.035
43.6311	384.592
43.6571	462.12
43.6831	551.648
43.7091	612.329
43.7351	768.314
43.7611	761.557
43.7871	744.904
43.8131	767.641
43.8391	813.089
43.8651	994.628
43.8911	903.341
43.9171	1125.05
43.9431	1141.12
43.9691	1061.08
43.9951	1271.53
44.0211	1426.61
44.0471	1378.73
44.0731	1445.22
44.0991	1464.28
44.1251	1654.2
44.1511	1753.19
44.1771	1969.77
44.2031	2070.79
44.2291	2199.11
44.2551	2316.94
44.2811	2279.05
44.3071	2587.49
44.3331	2520.19
44.3591	2642.03
44.3851	2686.41
44.4111	2803.87
44.4371	2878.47
44.4631	2943.35
44.4891	3147.89
44.5151	3146.08
44.5411	3092.55
44.5671	3306.55
44.5931	3346.9
44.6191	3407.07
44.6451	3321
44.6711	3367.15
44.6971	3438.01
44.7231	3319.22
44.7491	3109.76
44.7751	3206.99
44.8011	3042.31
44.8271	2914.82
44.8531	2903.96
44.8791	2765.94
44.9051	2578.89
44.9311	2544.97
44.9571	2493.49
44.9831	2380.04
45.0091	2133.41
45.0351	1952.17
45.0611	1895.73
45.0871	1837.89
45.1131	1593.36
45.1391	1616.96
45.1651	1520.9
45.1911	1360.04
45.2171	1279.44
45.2431	1198.13
45.2691	1119.32
45.2951	997.404
45.3211	955.151
45.3471	913.455
45.3731	830.796
45.3991	783.522
45.4251	739.665
45.4511	653.117
45.4771	663.114
45.5031	616.344
45.5291	486.538
45.5551	508.88
45.5811	443.026
45.6071	353.084
45.6331	300.994
45.6591	336.109
45.6851	315.808
45.7111	170.148
45.7371	97.5506
45.7631	175.623
45.7891	212.845
45.8151	142.716
45.8411	102.088
45.8671	123.562
45.8931	66.5483
45.9191	119.099
45.9451	13.183
45.9711	-32.126
45.9971	-11.6202
46.0231	4.9236
46.0491	66.0432
46.0751	46.0877
46.1011	4.5774
46.1271	-11.2087
46.1531	48.4935
46.1791	-53.7709
46.2051	25.3889
46.2311	138.834
46.2571	-77.2244
46.2831	-203.111
46.3091	-49.4046
46.3351	61.3491
46.3611	47.009
46.3871	19.309
46.4131	-69.0591
46.4391	-161.834
46.4651	-212.092
46.4911	126.824
46.5171	-7.6004
46.5431	-54.6877
46.5691	40.4555
46.5951	114.489
46.6211	-38.4488
46.6471	31.7194
46.6731	-28.8974
46.6991	35.0107
46.7251	-97.0464
46.7511	-8.7186
46.7771	-151.819
46.8031	46.7565
46.8291	54.7988
46.8551	51.5315
46.8811	17.418
46.9071	65.9928
46.9331	-108.417
46.9591	124.782
46.9851	52.3809
47.0111	54.6397
47.0371	-111.814
47.0631	64.1875
47.0891	-6.546
47.1151	-26.6535
47.1411	-43.9648
47.1671	-3.383
47.1931	-24.9158
47.2191	-13.2382
47.2451	-19.1274
47.2711	-3.4621
47.2971	-104.275
47.3231	-82.6565
47.3491	-18.986
47.3751	75.6483
47.4011	-7.5769
47.4271	-9.4792
47.4531	50.7302
47.4791	-70.8984
47.5051	-28.847
47.5311	22.1864
47.5571	45.5119
47.5831	21.2848
47.6091	-59.8299
47.6351	-18.9967
47.6611	42.4662
47.6871	-78.3773
47.7131	-3.3788
47.7391	40.1418
47.7651	45.8686
47.7911	32.1962
47.8171	9.5755
47.8431	10.4372
47.8691	29.5617
47.8951	-46.8025
47.9211	-72.4979
47.9471	-22.366
47.9731	-8.8222
47.9991	-1.7513
48.0251	8.9725
48.0511	7.0843
48.0771	-67.8384
48.1031	-23.8394
48.1291	6.052
48.1551	-19.5194
48.1811	35.754
48.2071	-67.2223
48.2331	-57.5511
48.2591	51.1665
48.2851	23.5025
48.3111	-115.901
48.3371	-64.4678
48.3631	78.1902
48.3891	51.2486
48.4151	15.5983
48.4411	13.2707
48.4671	-9.2641
48.4931	-15.3374
48.5191	-30.0037
48.5451	43.3648
48.5711	-19.2011
48.5971	37.4828
48.6231	63.4171
48.6491	23.2168
48.6751	-29.091
48.7011	14.4524
48.7271	-86.2441
48.7531	-76.7059
48.7791	24.6755
48.8051	41.3637
48.8311	14.2667
48.8571	-92.2332
48.8831	-5.2701
48.9091	76.9921
48.9351	56.0502
48.9611	41.0144
48.9871	19.9075
49.0131	-18.8734
49.0391	90.2575
49.0651	-36.0424
49.0911	-19.9761
49.1171	17.8071
49.1431	145.741
49.1691	29.8082
49.1951	-93.4421
49.2211	-10.452
49.2471	17.3247
49.2731	44.6864
49.2991	-57.225
49.3251	112.078
49.3511	55.2278
49.3771	86.7693
49.4031	90.4101
49.4291	26.334
49.4551	-95.9263
49.4811	21.3176
49.5071	-35.4557
49.5331	73.3532
49.5591	75.1033
49.5851	-58.9788
49.6111	2.9398
49.6371	-181.791
49.6631	-23.1103
49.6891	7.2939
49.7151	-13.8101
49.7411	-112.683
49.7671	8.0237
49.7931	63.4945
49.8191	93.4284
49.8451	68.4837
49.8711	-78.3504
49.8971	5.0004
49.9231	32.7579
49.9491	-27.8702
49.9751	15.4918
50.0011	-3.9569
50.0271	-48.2482
50.0531	-52.6834
50.0791	-78.8151
50.1051	-74.1746
50.1311	-38.5396
50.1571	35.8175
50.1831	35.5817
50.2091	30.0909
50.2351	1.7932
50.2611	48.4281
50.2871	13.6122
50.3131	28.129
50.3391	81.66
50.3651	48.5329
50.3911	7.4007
50.4171	-16.1927
50.4431	-18.924
50.4691	-17.6508
50.4951	-61.819
50.5211	-82.7894
50.5471	-18.4438
50.5731	76.7583
50.5991	31.3931
50.6251	-90.7552
50.6511	-95.7156
50.6771	-88.1546
50.7031	-64.7461
50.7291	42.7107
50.7551	124.34
50.7811	76.409
50.8071	33.8386
50.8331	83.3262
50.8591	42.7221
50.8851	50.5754
50.9111	7.7937
50.9371	-68.4213
50.9631	-0.6205
50.9891	2.3598
51.0151	-26.7453
51.0411	-85.2299
51.0671	-42.6008
51.0931	-95.4607
51.1191	-110.024
51.1451	-7.8364
51.1711	50.1451
51.1971	25.9397
51.2231	-28.0403
51.2491	-48.0669
51.2751	63.3752
51.3011	-48.5437
51.3271	-34.2739
51.3531	-11.062
51.3791	11.6205
51.4051	-54.6127
51.4311	-34.2334
51.4571	-19.7806
51.4831	81.7348
51.5091	29.0218
51.5351	-105.879
51.5611	72.2415
51.5871	41.2635
51.6131	-4.0687
51.6391	85.5751
51.6651	160.525
51.6911	-30.9697
51.7171	-19.3171
51.7431	-1.8319
51.7691	-10.7788
51.7951	1.3927
51.8211	-87.0082
51.8471	79.4869
51.8731	-18.6922
51.8991	-80.9119
51.9251	119.411
51.9511	10.5024
51.9771	90.7945
52.0031	24.6807
52.0291	-70.6707
52.0551	-9.0255
52.0811	124.501
52.1071	-68.2729
52.1331	10.5787
52.1591	-38.7997
52.1851	45.6882
52.2111	27.2104
52.2371	-172.746
52.2631	-84.0942
52.2891	-164.175
52.3151	-64.2483
52.3411	106.515
52.3671	32.7632
52.3931	50.1899
52.4191	92.2932
52.4451	-92.8396
52.4711	-91.9931
52.4971	-50.8919
52.5231	32.3399
52.5491	-52.6892
52.5751	-3.304
52.6011	40.8283
52.6271	-13.5944
52.6531	-88.258
52.6791	-13.4667
52.7051	35.8259
52.7311	43.5633
52.7571	-38.4694
52.7831	-102.033
52.8091	21.2852
52.8351	51.8289
52.8611	-118.347
52.8871	-105.29
52.9131	37.1822
52.9391	25.2767
52.9651	-35.7378
52.9911	34.9126
53.0171	-24.9975
53.0431	14.4597
53.0691	61.0172
53.0951	32.3249
53.1211	68.0103
53.1471	68.5853
53.1731	57.698
53.1991	98.1182
53.2251	-0.738
53.2511	-10.642
53.2771	48.1968
53.3031	18.4178
53.3291	28.2221
53.3551	-45.7753
53.3811	-51.3677
53.4071	31.2822
53.4331	-26.3896
53.4591	-37.5601
53.4851	68.1837
53.5111	27.6392
53.5371	-23.7068
53.5631	-37.7558
53.5891	4.7012
53.6151	45.0518
53.6411	55.4487
53.6671	9.0986
53.6931	-12.3101
53.7191	-86.3417
53.7451	-79.1614
53.7711	-21.5158
53.7971	28.3044
53.8231	3.9825
53.8491	-8.2338
53.8751	20.0567
53.9011	-19.2337
53.9271	-8.2191
53.9531	18.4733
53.9791	23.4229
54.0051	77.4196
54.0311	68.054
54.0571	-14.3521
54.0831	-126.934
54.1091	-73.9538
54.1351	-51.1214
54.1611	152.146
54.1871	26.9048
54.2131	14.8851
54.2391	-6.2194
54.2651	-4.1102
54.2911	-64.7607
54.3171	-12.5166
54.3431	-11.2842
54.3691	-16.3332
54.3951	1.0321
54.4211	4.0261
54.4471	116.926
54.4731	-64.9328
54.4991	74.3584
54.5251	33.5306
54.5511	-24.9587
54.5771	-107.135
54.6031	29.9572
54.6291	-121.489
54.6551	-9.1261
54.6811	61.0912
54.7071	92.607
54.7331	80.2948
54.7591	-10.3026
54.7851	-92.6329
54.8111	-152.126
54.8371	62.2157
54.8631	-28.3943
54.8891	74.3063
54.9151	-14.997
54.9411	-82.1028
54.9671	-33.2841
54.9931	-48.9219
55.0191	-41.0607
55.0451	-106.062
55.0711	6.2923
55.0971	-7.3538
55.1231	46.0937
55.1491	-101.299
55.1751	-4.8626
55.2011	-73.9002
55.2271	-117.546
55.2531	-105.335
55.2791	-69.0497
55.3051	2.6552
55.3311	-40.6512
55.3571	-43.0981
55.3831	52.9835
55.4091	139.744
55.4351	111.309
55.4611	42.7448
55.4871	-22.6606
55.5131	-70.0187
55.5391	20.3371
55.5651	71.217
55.5911	83.604
55.6171	-11.2314
55.6431	-10.7032
55.6691	17.8389
55.6951	-19.6006
55.7211	-25.8457
55.7471	-49.5719
55.7731	-49.7486
55.7991	-23.4012
55.8251	-36.7769
55.8511	0.4136
55.8771	-34.415
55.9031	-16.3141
55.9291	87.7125
55.9551	76.4972
55.9811	-10.1762
56.0071	-79.4617
56.0331	52.1173
56.0591	92.1797
56.0851	18.5731
56.1111	87.1338
56.1371	62.525
56.1631	-72.1734
56.1891	-78.172
56.2151	54.1562
56.2411	-4.5438
56.2671	-16.861
56.2931	11.4446
56.3191	-74.364
56.3451	-37.1429
56.3711	31.8488
56.3971	-59.1272
56.4231	-59.6284
56.4491	14.3864
56.4751	-79.9728
56.5011	-73.0929
56.5271	64.2671
56.5531	78.6113
56.5791	61.7878
56.6051	-12.0373
56.6311	48.2467
56.6571	4.0117
56.6831	-16.6996
56.7091	-20.3514
56.7351	-35.0866
56.7611	-36.7399
56.7871	46.9639
56.8131	24.3872
56.8391	-41.4889
56.8651	74.2598
56.8911	44.8291
56.9171	80.0124
56.9431	6.8855
56.9691	-11.848
56.9951	-59.1774
57.0211	-49.4036
57.0471	0.5711
57.0731	-15.1744
57.0991	-45.2622
57.1251	123.457
57.1511	33.9475
57.1771	-91.5867
57.2031	-5.4499
57.2291	68.9134
57.2551	-39.4153
57.2811	-53.2443
57.3071	12.9242
57.3331	-85.3445
57.3591	10.7952
57.3851	22.9376
57.4111	77.1177
57.4371	-57.4398
57.4631	103.158
57.4891	69.9337
57.5151	-5.2619
57.5411	115.924
57.5671	132.773
57.5931	-75.8505
57.6191	-42.2767
57.6451	-20.9657
57.6711	-140.457
57.6971	41.9959
57.7231	-54.3373
57.7491	-56.1962
57.7751	-36.568
57.8011	-37.5144
57.8271	-20.4898
57.8531	85.1407
57.8791	7.5638
57.9051	-28.7986
57.9311	-24.1438
57.9571	35.5397
57.9831	11.7936
58.0091	53.3698
58.0351	7.8943
58.0611	-28.1813
58.0871	-9.7151
58.1131	17.5263
58.1391	62.1689
58.1651	39.4209
58.1911	25.2999
58.2171	40.6501
58.2431	-9.8896
58.2691	-51.382
58.2951	-69.2198
58.3211	-23.5481
58.3471	-78.081
58.3731	-72.8214
58.3991	18.7886
58.4251	54.9413
58.4511	24.0387
58.4771	-8.6953
58.5031	-12.3537
58.5291	7.6898
58.5551	16.1255
58.5811	-11.0071
58.6071	5.6423
58.6331	97.7333
58.6591	90.0927
58.6851	-23.2637
58.7111	-4.1893
58.7371	-31.245
58.7631	-68.3571
58.7891	-90.8548
58.8151	-17.9904
58.8411	29.4137
58.8671	-6.9546
58.8931	3.8859
58.9191	-6.76
58.9451	-74.0139
58.9711	-109.391
58.9971	-25.2176
59.0231	6.1064
59.0491	3.2554
59.0751	-51.5566
59.1011	-58.2347
59.1271	-69.1602
59.1531	40.3603
59.1791	69.3329
59.2051	77.9994
59.2311	-68.0658
59.2571	-44.564
59.2831	74.3365
59.3091	20.1175
59.3351	-40.8627
59.3611	73.707
59.3871	63.0439
59.4131	163.885
59.4391	-92.7079
59.4651	-68.7078
59.4911	-13.4558
59.5171	-22.0936
59.5431	46.6967
59.5691	4.9074
59.5951	70.5278
59.6211	11.1991
59.6471	100.586
59.6731	194.48
59.6991	4.527
59.7251	34.3862
59.7511	-32.0166
59.7771	-102.065
59.8031	73.2232
59.8291	-66.9438
59.8551	72.4935
59.8811	-51.3777
59.9071	-33.329
59.9331	76.4909
59.9591	-32.6184
59.9851	-133.322
60.0111	21.9929
60.0371	-48.6907
60.0631	-25.9806
60.0891	-63.7506
60.1151	-60.3885
60.1411	-81.2912
60.1671	3.6638
60.1931	27.9342
60.2191	37.7752
60.2451	-19.0943
60.2711	-4.2782
60.2971	2.9157
60.3231	10.1385
60.3491	21.8511
60.3751	21.874
60.4011	14.6909
60.4271	21.7544
60.4531	-0.1486
60.4791	-53.5644
60.5051	-59.8719
60.5311	51.7741
60.5571	16.1204
60.5831	72.2689
60.6091	51.5639
60.6351	-11.1637
60.6611	38.7637
60.6871	94.1156
60.7131	90.6411
60.7391	92.2504
60.7651	-36.9226
60.7911	15.8182
60.8171	39.337
60.8431	7.8397
60.8691	-1.2137
60.8951	-99.013
60.9211	-26.0575
60.9471	59.1972
60.9731	142.832
60.9991	-12.6837
61.0251	-143.284
61.0511	-42.5706
61.0771	-21.2901
61.1031	-66.5301
61.1291	-105.229
61.1551	-111.511
61.1811	-38.7992
61.2071	11.6979
61.2331	43.2456
61.2591	69.3217
61.2851	24.2229
61.3111	-29.8775
61.3371	-83.42
61.3631	-35.5473
61.3891	-55.1414
61.4151	-28.0058
61.4411	-29.3701
61.4671	-43.7263
61.4931	0.1942
61.5191	47.3841
61.5451	64.0915
61.5711	-3.2295
61.5971	31.4188
61.6231	14.4577
61.6491	13.6267
61.6751	87.3617
61.7011	98.2957
61.7271	126.624
61.7531	18.3273
61.7791	-133.992
61.8051	-45.1202
61.8311	10.2411
61.8571	-33.9436
61.8831	-111.561
61.9091	-56.7188
61.9351	-105.059
61.9611	24.2166
[truncated: 2,231 more rows]

## Sheet: BASF OM
Pos. [°2?]	Iobs [cts]		Shift intensity
10.0131	0		3000
10.0391	70.8339		3070.83
10.0651	27.9697		3027.97
10.0911	76.1268		3076.13
10.1171	72.3916		3072.39
10.1431	76.4934		3076.49
10.1691	217.36		3217.36
10.1951	81.6037		3081.6
10.2211	117.338		3117.34
10.2471	121.845		3121.85
10.2731	162.919		3162.92
10.2991	103.781		3103.78
10.3251	171.34		3171.34
10.3511	107.092		3107.09
10.3771	74.1489		3074.15
10.4031	214.923		3214.92
10.4291	254.915		3254.92
10.4551	222.405		3222.41
10.4811	161.478		3161.48
10.5071	119.393		3119.39
10.5331	179.296		3179.3
10.5591	114.768		3114.77
10.5851	116.514		3116.51
10.6111	269.25		3269.25
10.6371	235.973		3235.97
10.6631	165.839		3165.84
10.6891	230.394		3230.39
10.7151	193.379		3193.38
10.7411	165.741		3165.74
10.7671	207.348		3207.35
10.7931	173.881		3173.88
10.8191	163.768		3163.77
10.8451	180.83		3180.83
10.8711	201.563		3201.56
10.8971	196.714		3196.71
10.9231	248.935		3248.94
10.9491	306.736		3306.74
10.9751	264.961		3264.96
11.0011	267.344		3267.34
11.0271	217.885		3217.88
11.0531	195.85		3195.85
11.0791	279.883		3279.88
11.1051	308.947		3308.95
11.1311	245.123		3245.12
11.1571	276.425		3276.43
11.1831	339.083		3339.08
11.2091	367.421		3367.42
11.2351	349.015		3349.02
11.2611	324.65		3324.65
11.2871	277.944		3277.94
11.3131	268.733		3268.73
11.3391	287.723		3287.72
11.3651	290.197		3290.2
11.3911	336.921		3336.92
11.4171	330.363		3330.36
11.4431	373.837		3373.84
11.4691	427.601		3427.6
11.4951	397.368		3397.37
11.5211	370.86		3370.86
11.5471	317.518		3317.52
11.5731	354.87		3354.87
11.5991	404.867		3404.87
11.6251	427.214		3427.21
11.6511	389.419		3389.42
11.6771	392.31		3392.31
11.7031	356.026		3356.03
11.7291	334.116		3334.12
11.7551	416.728		3416.73
11.7811	350.908		3350.91
11.8071	460.471		3460.47
11.8331	439.523		3439.52
11.8591	374.601		3374.6
11.8851	324.739		3324.74
11.9111	450.415		3450.41
11.9371	407.587		3407.59
11.9631	388.703		3388.7
11.9891	365.195		3365.19
12.0151	369.658		3369.66
12.0411	393.663		3393.66
12.0671	395.01		3395.01
12.0931	463.253		3463.25
12.1191	414.338		3414.34
12.1451	441.888		3441.89
12.1711	458.395		3458.39
12.1971	318.536		3318.54
12.2231	447.965		3447.97
12.2491	477.766		3477.77
12.2751	422.702		3422.7
12.3011	423.391		3423.39
12.3271	430.447		3430.45
12.3531	441.791		3441.79
12.3791	558.109		3558.11
12.4051	513.38		3513.38
12.4311	416.91		3416.91
12.4571	406.905		3406.9
12.4831	455.728		3455.73
12.5091	499.016		3499.02
12.5351	501.642		3501.64
12.5611	387.301		3387.3
12.5871	476.202		3476.2
12.6131	415.208		3415.21
12.6391	335.55		3335.55
12.6651	492.994		3492.99
12.6911	579.561		3579.56
12.7171	350.619		3350.62
12.7431	568.696		3568.7
12.7691	570.533		3570.53
12.7951	507.739		3507.74
12.8211	486.505		3486.5
12.8471	475.579		3475.58
12.8731	502.477		3502.48
12.8991	539.912		3539.91
12.9251	510.536		3510.54
12.9511	511.244		3511.24
12.9771	417.688		3417.69
13.0031	461.485		3461.49
13.0291	540.25		3540.25
13.0551	481.7		3481.7
13.0811	614.5		3614.5
13.1071	463.236		3463.24
13.1331	483.542		3483.54
13.1591	546.159		3546.16
13.1851	548.475		3548.48
13.2111	517.438		3517.44
13.2371	515.212		3515.21
13.2631	584.223		3584.22
13.2891	552.676		3552.68
13.3151	516.957		3516.96
13.3411	519.757		3519.76
13.3671	553.061		3553.06
13.3931	603.429		3603.43
13.4191	578.316		3578.32
13.4451	552.197		3552.2
13.4711	560.959		3560.96
13.4971	636.979		3636.98
13.5231	600.466		3600.47
13.5491	590.365		3590.37
13.5751	613.214		3613.21
13.6011	569.863		3569.86
13.6271	538.868		3538.87
13.6531	539.958		3539.96
13.6791	603.957		3603.96
13.7051	666.878		3666.88
13.7311	605.438		3605.44
13.7571	548.974		3548.97
13.7831	610.531		3610.53
13.8091	681.276		3681.28
13.8351	684.157		3684.16
13.8611	606.485		3606.49
13.8871	654.762		3654.76
13.9131	651.662		3651.66
13.9391	610.677		3610.68
13.9651	653.229		3653.23
13.9911	658.924		3658.92
14.0171	652.633		3652.63
14.0431	583.54		3583.54
14.0691	597.694		3597.69
14.0951	668.768		3668.77
14.1211	616.741		3616.74
14.1471	613.964		3613.96
14.1731	690.428		3690.43
14.1991	641.255		3641.25
14.2251	584.353		3584.35
14.2511	595.155		3595.15
14.2771	579.286		3579.29
14.3031	587.915		3587.92
14.3291	651.343		3651.34
14.3551	618.857		3618.86
14.3811	599.036		3599.04
14.4071	632.755		3632.76
14.4331	640.273		3640.27
14.4591	701.572		3701.57
14.4851	651.109		3651.11
14.5111	649.613		3649.61
14.5371	611.666		3611.67
14.5631	654.416		3654.42
14.5891	654.902		3654.9
14.6151	661.398		3661.4
14.6411	630.194		3630.19
14.6671	628.382		3628.38
14.6931	624.544		3624.54
14.7191	757.213		3757.21
14.7451	700.641		3700.64
14.7711	621.292		3621.29
14.7971	676.396		3676.4
14.8231	568.352		3568.35
14.8491	661.321		3661.32
14.8751	631.511		3631.51
14.9011	654.47		3654.47
14.9271	676.979		3676.98
14.9531	737.376		3737.38
14.9791	660.343		3660.34
15.0051	614.839		3614.84
15.0311	649.541		3649.54
15.0571	605		3605
15.0831	677.804		3677.8
15.1091	631.073		3631.07
15.1351	700.253		3700.25
15.1611	650.655		3650.65
15.1871	562.284		3562.28
15.2131	668.455		3668.45
15.2391	753.966		3753.97
15.2651	634.71		3634.71
15.2911	530.24		3530.24
15.3171	679.557		3679.56
15.3431	611.374		3611.37
15.3691	692.534		3692.53
15.3951	592.835		3592.84
15.4211	566.852		3566.85
15.4471	678.066		3678.07
15.4731	673.789		3673.79
15.4991	541.65		3541.65
15.5251	720.466		3720.47
15.5511	828.273		3828.27
15.5771	749.414		3749.41
15.6031	591.643		3591.64
15.6291	604.921		3604.92
15.6551	760.384		3760.38
15.6811	633.882		3633.88
15.7071	727.648		3727.65
15.7331	756.417		3756.42
15.7591	680.834		3680.83
15.7851	609.65		3609.65
15.8111	669.838		3669.84
15.8371	674.618		3674.62
15.8631	709.858		3709.86
15.8891	739.69		3739.69
15.9151	688.248		3688.25
15.9411	577.152		3577.15
15.9671	631.525		3631.52
15.9931	683.132		3683.13
16.0191	703.76		3703.76
16.0451	701.191		3701.19
16.0711	682.979		3682.98
16.0971	603.424		3603.42
16.1231	613.323		3613.32
16.1491	672.635		3672.64
16.1751	624.883		3624.88
16.2011	678.896		3678.9
16.2271	671.961		3671.96
16.2531	725.198		3725.2
16.2791	767.344		3767.34
16.3051	666.057		3666.06
16.3311	627.174		3627.17
16.3571	698.592		3698.59
16.3831	692.058		3692.06
16.4091	652.238		3652.24
16.4351	687.263		3687.26
16.4611	687.553		3687.55
16.4871	766.79		3766.79
16.5131	791.348		3791.35
16.5391	682.184		3682.18
16.5651	654.558		3654.56
16.5911	622.624		3622.62
16.6171	637.476		3637.48
16.6431	698.764		3698.76
16.6691	689.771		3689.77
16.6951	666.473		3666.47
16.7211	678.356		3678.36
16.7471	705.904		3705.9
16.7731	715.152		3715.15
16.7991	737.238		3737.24
16.8251	697.481		3697.48
16.8511	713.622		3713.62
16.8771	697.43		3697.43
16.9031	714.082		3714.08
16.9291	797.65		3797.65
16.9551	766.77		3766.77
16.9811	704.957		3704.96
17.0071	734.091		3734.09
17.0331	658.622		3658.62
17.0591	618.109		3618.11
17.0851	659.744		3659.74
17.1111	684.641		3684.64
17.1371	745.074		3745.07
17.1631	664.889		3664.89
17.1891	738.101		3738.1
17.2151	696.484		3696.48
17.2411	662.056		3662.06
17.2671	707.411		3707.41
17.2931	767.628		3767.63
17.3191	765.681		3765.68
17.3451	684.613		3684.61
17.3711	723.426		3723.43
17.3971	651.004		3651
17.4231	698.432		3698.43
17.4491	747.327		3747.33
17.4751	685.961		3685.96
17.5011	596.289		3596.29
17.5271	744.846		3744.85
17.5531	680.591		3680.59
17.5791	605.824		3605.82
17.6051	685.22		3685.22
17.6311	705.6		3705.6
17.6571	757.854		3757.85
17.6831	728.31		3728.31
17.7091	612.921		3612.92
17.7351	756.419		3756.42
17.7611	620.021		3620.02
17.7871	712.993		3712.99
17.8131	729.792		3729.79
17.8391	723.184		3723.18
17.8651	771.797		3771.8
17.8911	692.151		3692.15
17.9171	590.865		3590.87
17.9431	679.309		3679.31
17.9691	575.299		3575.3
17.9951	710.138		3710.14
18.0211	685.285		3685.29
18.0471	653.107		3653.11
18.0731	673.658		3673.66
18.0991	730.88		3730.88
18.1251	740.197		3740.2
18.1511	769.748		3769.75
18.1771	855.929		3855.93
18.2031	721.192		3721.19
18.2291	629.022		3629.02
18.2551	576.454		3576.45
18.2811	801.332		3801.33
18.3071	755.943		3755.94
18.3331	688.664		3688.66
18.3591	635.339		3635.34
18.3851	691.288		3691.29
18.4111	764.084		3764.08
18.4371	706.945		3706.95
18.4631	695.484		3695.48
18.4891	694.455		3694.46
18.5151	730.092		3730.09
18.5411	683.489		3683.49
18.5671	713.951		3713.95
18.5931	718.695		3718.7
18.6191	693.286		3693.29
18.6451	676.426		3676.43
18.6711	618.882		3618.88
18.6971	724.679		3724.68
18.7231	741.689		3741.69
18.7491	785.119		3785.12
18.7751	712.408		3712.41
18.8011	645.032		3645.03
18.8271	753.058		3753.06
18.8531	878.586		3878.59
18.8791	748.181		3748.18
18.9051	708.278		3708.28
18.9311	662.642		3662.64
18.9571	719.312		3719.31
18.9831	688.395		3688.39
19.0091	693.732		3693.73
19.0351	774.358		3774.36
19.0611	786.644		3786.64
19.0871	753.197		3753.2
19.1131	657.242		3657.24
19.1391	655.129		3655.13
19.1651	786.413		3786.41
19.1911	799.671		3799.67
19.2171	729.106		3729.11
19.2431	670.841		3670.84
19.2691	620.234		3620.23
19.2951	631.993		3631.99
19.3211	642.383		3642.38
19.3471	671.101		3671.1
19.3731	720.953		3720.95
19.3991	692.401		3692.4
19.4251	626.687		3626.69
19.4511	643.303		3643.3
19.4771	675.137		3675.14
19.5031	701.275		3701.28
19.5291	714.777		3714.78
19.5551	736.346		3736.35
19.5811	690.986		3690.99
19.6071	655.456		3655.46
19.6331	675.198		3675.2
19.6591	678.878		3678.88
19.6851	712.142		3712.14
19.7111	770.214		3770.21
19.7371	750.85		3750.85
19.7631	681.934		3681.93
19.7891	733.057		3733.06
19.8151	754.692		3754.69
19.8411	670.577		3670.58
19.8671	666.508		3666.51
19.8931	661.795		3661.79
19.9191	713.804		3713.8
19.9451	653.471		3653.47
19.9711	710.508		3710.51
19.9971	750.285		3750.28
20.0231	667.48		3667.48
20.0491	713.265		3713.26
20.0751	682.853		3682.85
20.1011	755.187		3755.19
20.1271	570.73		3570.73
20.1531	682.514		3682.51
20.1791	709.73		3709.73
20.2051	642.91		3642.91
20.2311	695.494		3695.49
20.2571	805.415		3805.41
20.2831	664.417		3664.42
20.3091	638.884		3638.88
20.3351	664.129		3664.13
20.3611	738.965		3738.97
20.3871	641.078		3641.08
20.4131	756.583		3756.58
20.4391	693.998		3694
20.4651	731.079		3731.08
20.4911	672.294		3672.29
20.5171	658.993		3658.99
20.5431	641.765		3641.76
20.5691	630.332		3630.33
20.5951	583.43		3583.43
20.6211	780.064		3780.06
20.6471	732.278		3732.28
20.6731	761.843		3761.84
20.6991	693.798		3693.8
20.7251	723.915		3723.92
20.7511	738.731		3738.73
20.7771	746.711		3746.71
20.8031	675.68		3675.68
20.8291	613.372		3613.37
20.8551	705.32		3705.32
20.8811	668.849		3668.85
20.9071	602.968		3602.97
20.9331	654.436		3654.44
20.9591	737.311		3737.31
20.9851	686.291		3686.29
21.0111	693.98		3693.98
21.0371	665.169		3665.17
21.0631	713.779		3713.78
21.0891	625.035		3625.04
21.1151	575.657		3575.66
21.1411	730.74		3730.74
21.1671	818.048		3818.05
21.1931	720.402		3720.4
21.2191	748.259		3748.26
21.2451	638.241		3638.24
21.2711	619.978		3619.98
21.2971	746.648		3746.65
21.3231	669.707		3669.71
21.3491	582.793		3582.79
21.3751	583.937		3583.94
21.4011	641.596		3641.6
21.4271	675.534		3675.53
21.4531	680.008		3680.01
21.4791	681.827		3681.83
21.5051	673.933		3673.93
21.5311	668.719		3668.72
21.5571	698.42		3698.42
21.5831	706.584		3706.58
21.6091	723.715		3723.72
21.6351	798.91		3798.91
21.6611	751.582		3751.58
21.6871	648.083		3648.08
21.7131	627.527		3627.53
21.7391	652.76		3652.76
21.7651	653.824		3653.82
21.7911	642.476		3642.48
21.8171	735.163		3735.16
21.8431	746.908		3746.91
21.8691	626.625		3626.63
21.8951	638.24		3638.24
21.9211	735.357		3735.36
21.9471	726.595		3726.6
21.9731	626.815		3626.81
21.9991	616.609		3616.61
22.0251	621.641		3621.64
22.0511	606.628		3606.63
22.0771	715.513		3715.51
22.1031	769.091		3769.09
22.1291	736.139		3736.14
22.1551	691.55		3691.55
22.1811	652.046		3652.05
22.2071	624.535		3624.53
22.2331	665.372		3665.37
22.2591	634.322		3634.32
22.2851	620.147		3620.15
22.3111	608.047		3608.05
22.3371	556.678		3556.68
22.3631	705.535		3705.53
22.3891	737.734		3737.73
22.4151	678.609		3678.61
22.4411	817.514		3817.51
22.4671	733.629		3733.63
22.4931	741.775		3741.77
22.5191	688.595		3688.59
22.5451	758.912		3758.91
22.5711	615.33		3615.33
22.5971	665.013		3665.01
22.6231	688.67		3688.67
22.6491	684.559		3684.56
22.6751	817.805		3817.8
22.7011	693.339		3693.34
22.7271	710.817		3710.82
22.7531	692.503		3692.5
22.7791	710.902		3710.9
22.8051	614.697		3614.7
22.8311	578.082		3578.08
22.8571	693.041		3693.04
22.8831	622.738		3622.74
22.9091	619.964		3619.96
22.9351	554.308		3554.31
22.9611	759.704		3759.7
22.9871	609.91		3609.91
23.0131	618.461		3618.46
23.0391	699.935		3699.94
23.0651	736.001		3736
23.0911	614.121		3614.12
23.1171	633.503		3633.5
23.1431	831.938		3831.94
23.1691	724.976		3724.98
23.1951	740.679		3740.68
23.2211	687.11		3687.11
23.2471	619.852		3619.85
23.2731	753.188		3753.19
23.2991	611.899		3611.9
23.3251	654.43		3654.43
23.3511	706.056		3706.06
23.3771	756.22		3756.22
23.4031	676.352		3676.35
23.4291	600.357		3600.36
23.4551	516.23		3516.23
23.4811	705.084		3705.08
23.5071	678.553		3678.55
23.5331	586.286		3586.29
23.5591	654.265		3654.27
23.5851	652.914		3652.91
23.6111	628.281		3628.28
23.6371	611.917		3611.92
23.6631	689.369		3689.37
23.6891	601.747		3601.75
23.7151	637.942		3637.94
23.7411	659.732		3659.73
23.7671	693.829		3693.83
23.7931	731.293		3731.29
23.8191	746.772		3746.77
23.8451	635.52		3635.52
23.8711	577.834		3577.83
23.8971	573.335		3573.33
23.9231	630.913		3630.91
23.9491	604.287		3604.29
23.9751	664.982		3664.98
24.0011	765.154		3765.15
24.0271	736.164		3736.16
24.0531	608.762		3608.76
24.0791	642.216		3642.22
24.1051	663.335		3663.34
24.1311	626.177		3626.18
24.1571	638.429		3638.43
24.1831	595.673		3595.67
24.2091	634.107		3634.11
24.2351	598.303		3598.3
24.2611	639.886		3639.89
24.2871	654.344		3654.34
24.3131	615.757		3615.76
24.3391	643.001		3643
24.3651	581.814		3581.81
24.3911	574.451		3574.45
24.4171	650.726		3650.73
24.4431	664.295		3664.3
24.4691	629.202		3629.2
24.4951	668.525		3668.52
24.5211	718.481		3718.48
24.5471	653.191		3653.19
24.5731	639.424		3639.42
24.5991	680.515		3680.52
24.6251	635.075		3635.07
24.6511	600.929		3600.93
24.6771	641.026		3641.03
24.7031	630.634		3630.63
24.7291	659.448		3659.45
24.7551	660.885		3660.89
24.7811	598.068		3598.07
24.8071	609.184		3609.18
24.8331	631.477		3631.48
24.8591	565.652		3565.65
24.8851	577.122		3577.12
24.9111	651.133		3651.13
24.9371	641.212		3641.21
24.9631	596.657		3596.66
24.9891	687.508		3687.51
25.0151	680.118		3680.12
25.0411	673.072		3673.07
25.0671	672.697		3672.7
25.0931	623.561		3623.56
25.1191	583.317		3583.32
25.1451	614.424		3614.42
25.1711	676.044		3676.04
25.1971	673.954		3673.95
25.2231	572.342		3572.34
25.2491	567.959		3567.96
25.2751	668.594		3668.59
25.3011	645.524		3645.52
25.3271	560.884		3560.88
25.3531	542.415		3542.42
25.3791	670.558		3670.56
25.4051	644.463		3644.46
25.4311	612.477		3612.48
25.4571	722.63		3722.63
25.4831	703.591		3703.59
25.5091	658.027		3658.03
25.5351	610.643		3610.64
25.5611	607.995		3607.99
25.5871	496.831		3496.83
25.6131	687.443		3687.44
25.6391	655.023		3655.02
25.6651	590.558		3590.56
25.6911	606.607		3606.61
25.7171	544.713		3544.71
25.7431	608.662		3608.66
25.7691	654.843		3654.84
25.7951	514.331		3514.33
25.8211	523.21		3523.21
25.8471	607.474		3607.47
25.8731	500.924		3500.92
25.8991	547.853		3547.85
25.9251	615.939		3615.94
25.9511	520.581		3520.58
25.9771	486.688		3486.69
26.0031	640.903		3640.9
26.0291	566.933		3566.93
26.0551	565.512		3565.51
26.0811	695.038		3695.04
26.1071	645.516		3645.52
26.1331	605.767		3605.77
26.1591	550.055		3550.06
26.1851	542.429		3542.43
26.2111	586.732		3586.73
26.2371	463.538		3463.54
26.2631	609.006		3609.01
26.2891	618.617		3618.62
26.3151	580.877		3580.88
26.3411	522.532		3522.53
26.3671	557.184		3557.18
26.3931	529.252		3529.25
26.4191	579.32		3579.32
26.4451	625.21		3625.21
26.4711	650.732		3650.73
26.4971	610.963		3610.96
26.5231	562.985		3562.99
26.5491	577.829		3577.83
26.5751	659.154		3659.15
26.6011	607.741		3607.74
26.6271	571.969		3571.97
26.6531	596.716		3596.72
26.6791	619.096		3619.1
26.7051	570.642		3570.64
26.7311	588.623		3588.62
26.7571	514.682		3514.68
26.7831	541.211		3541.21
26.8091	624.433		3624.43
26.8351	595.839		3595.84
26.8611	511.9		3511.9
26.8871	433.296		3433.3
26.9131	478.53		3478.53
26.9391	511.502		3511.5
26.9651	425.72		3425.72
26.9911	487.986		3487.99
27.0171	565.817		3565.82
27.0431	544.038		3544.04
27.0691	611.001		3611
27.0951	645.812		3645.81
27.1211	585.626		3585.63
27.1471	604.017		3604.02
27.1731	605.826		3605.83
27.1991	574.707		3574.71
27.2251	568.76		3568.76
27.2511	543.9		3543.9
27.2771	584.526		3584.53
27.3031	570.447		3570.45
27.3291	559.214		3559.21
27.3551	540.843		3540.84
27.3811	614.069		3614.07
27.4071	574.586		3574.59
27.4331	592.193		3592.19
27.4591	601.892		3601.89
27.4851	597.399		3597.4
27.5111	639.812		3639.81
27.5371	665.628		3665.63
27.5631	657.16		3657.16
27.5891	551.167		3551.17
27.6151	502.483		3502.48
27.6411	567.442		3567.44
27.6671	550.171		3550.17
27.6931	624.011		3624.01
27.7191	619.198		3619.2
27.7451	534.017		3534.02
27.7711	584.149		3584.15
27.7971	572.02		3572.02
27.8231	545.303		3545.3
27.8491	624.234		3624.23
27.8751	540.864		3540.86
27.9011	571.193		3571.19
27.9271	598.718		3598.72
27.9531	536.188		3536.19
27.9791	569.908		3569.91
28.0051	563.628		3563.63
28.0311	593.441		3593.44
28.0571	686.675		3686.68
28.0831	694.752		3694.75
28.1091	588.189		3588.19
28.1351	488.241		3488.24
28.1611	581.759		3581.76
28.1871	630.508		3630.51
28.2131	591.47		3591.47
28.2391	598.601		3598.6
28.2651	518.21		3518.21
28.2911	578.74		3578.74
28.3171	581.382		3581.38
28.3431	522.71		3522.71
28.3691	491.625		3491.63
28.3951	487.134		3487.13
28.4211	708.011		3708.01
28.4471	514.481		3514.48
28.4731	619.609		3619.61
28.4991	591.423		3591.42
28.5251	547.025		3547.02
28.5511	503.005		3503
28.5771	706.23		3706.23
28.6031	621.705		3621.7
28.6291	531.731		3531.73
28.6551	658.555		3658.56
28.6811	546.146		3546.15
28.7071	704.009		3704.01
28.7331	570.061		3570.06
28.7591	463.907		3463.91
28.7851	532.806		3532.81
28.8111	557.066		3557.07
28.8371	632.691		3632.69
28.8631	639.344		3639.34
28.8891	618.31		3618.31
28.9151	522.003		3522
28.9411	501.503		3501.5
28.9671	595.983		3595.98
28.9931	755.731		3755.73
29.0191	574.374		3574.37
29.0451	506.382		3506.38
29.0711	537.236		3537.24
29.0971	519.528		3519.53
29.1231	461.431		3461.43
29.1491	507.245		3507.24
29.1751	523.633		3523.63
29.2011	580.918		3580.92
29.2271	582.501		3582.5
29.2531	504.363		3504.36
29.2791	536.803		3536.8
29.3051	560.88		3560.88
29.3311	673.236		3673.24
29.3571	590.973		3590.97
29.3831	557.579		3557.58
29.4091	481.382		3481.38
29.4351	419.275		3419.28
29.4611	433.475		3433.47
29.4871	510.617		3510.62
29.5131	553.823		3553.82
29.5391	548.862		3548.86
29.5651	537.824		3537.82
29.5911	535.145		3535.15
29.6171	509.39		3509.39
29.6431	555.106		3555.11
29.6691	612.916		3612.92
29.6951	550.973		3550.97
29.7211	498.861		3498.86
29.7471	524.993		3524.99
29.7731	603.618		3603.62
29.7991	601.159		3601.16
29.8251	551.256		3551.26
29.8511	551.673		3551.67
29.8771	503.896		3503.9
29.9031	458.564		3458.56
29.9291	416.987		3416.99
29.9551	454.935		3454.93
29.9811	580.232		3580.23
30.0071	571.406		3571.41
30.0331	562.827		3562.83
30.0591	512.268		3512.27
30.0851	492.931		3492.93
30.1111	578.025		3578.02
30.1371	534.151		3534.15
30.1631	518.699		3518.7
30.1891	546.484		3546.48
30.2151	475.18		3475.18
30.2411	565.304		3565.3
30.2671	561.205		3561.21
30.2931	537.7		3537.7
30.3191	557.446		3557.45
30.3451	484.392		3484.39
30.3711	486.052		3486.05
30.3971	610.264		3610.26
30.4231	524.06		3524.06
30.4491	518.78		3518.78
30.4751	508.322		3508.32
30.5011	456.3		3456.3
30.5271	522.074		3522.07
30.5531	508.604		3508.6
30.5791	449.795		3449.79
30.6051	476.287		3476.29
30.6311	464.928		3464.93
30.6571	516.806		3516.81
30.6831	590.607		3590.61
30.7091	520.559		3520.56
30.7351	492.044		3492.04
30.7611	479.207		3479.21
30.7871	474.876		3474.88
30.8131	516.931		3516.93
30.8391	504.274		3504.27
30.8651	605.418		3605.42
30.8911	622.343		3622.34
30.9171	426.014		3426.01
30.9431	529.706		3529.71
30.9691	488.115		3488.12
30.9951	584.767		3584.77
31.0211	476.999		3477
31.0471	500.024		3500.02
31.0731	506.132		3506.13
31.0991	425.925		3425.92
31.1251	537.604		3537.6
31.1511	581.554		3581.55
31.1771	460.135		3460.14
31.2031	574.602		3574.6
31.2291	513.827		3513.83
31.2551	503.043		3503.04
31.2811	473.191		3473.19
31.3071	536.243		3536.24
31.3331	590.51		3590.51
31.3591	614.297		3614.3
31.3851	582.246		3582.25
31.4111	472.059		3472.06
31.4371	486.527		3486.53
31.4631	479.064		3479.06
31.4891	447.196		3447.2
31.5151	481.268		3481.27
31.5411	446.099		3446.1
31.5671	465.741		3465.74
31.5931	480.955		3480.96
31.6191	461.335		3461.34
31.6451	495.788		3495.79
31.6711	483.262		3483.26
31.6971	521.174		3521.17
31.7231	513.939		3513.94
31.7491	461.287		3461.29
31.7751	549.55		3549.55
31.8011	488.27		3488.27
31.8271	407.399		3407.4
31.8531	449.961		3449.96
31.8791	505.575		3505.58
31.9051	515.458		3515.46
31.9311	576.505		3576.51
31.9571	539.385		3539.39
31.9831	465.036		3465.04
32.0091	531.237		3531.24
32.0351	519.124		3519.12
32.0611	481.278		3481.28
32.0871	537.962		3537.96
32.1131	518.719		3518.72
32.1391	463.826		3463.83
32.1651	411.423		3411.42
32.1911	463.684		3463.68
32.2171	685.097		3685.1
32.2431	697.181		3697.18
32.2691	501.988		3501.99
32.2951	421.184		3421.18
32.3211	453.466		3453.47
32.3471	437.314		3437.31
32.3731	457.793		3457.79
32.3991	538.536		3538.54
32.4251	486.882		3486.88
32.4511	469.086		3469.09
32.4771	456.139		3456.14
32.5031	421.675		3421.67
32.5291	477.392		3477.39
32.5551	454.116		3454.12
32.5811	486.457		3486.46
32.6071	518.104		3518.1
32.6331	490.457		3490.46
32.6591	453.827		3453.83
32.6851	439.922		3439.92
32.7111	458.885		3458.88
32.7371	472.613		3472.61
32.7631	586.236		3586.24
32.7891	499.978		3499.98
32.8151	555.868		3555.87
32.8411	503.645		3503.65
32.8671	479.022		3479.02
32.8931	506.287		3506.29
32.9191	466.45		3466.45
32.9451	549.116		3549.12
32.9711	506.014		3506.01
32.9971	421.906		3421.91
33.0231	440.637		3440.64
33.0491	493.015		3493.02
33.0751	504.13		3504.13
33.1011	400.529		3400.53
33.1271	546.813		3546.81
33.1531	526.006		3526.01
33.1791	522.983		3522.98
33.2051	455.444		3455.44
33.2311	533.806		3533.81
33.2571	555.428		3555.43
33.2831	449.35		3449.35
33.3091	542.538		3542.54
33.3351	528.806		3528.81
33.3611	396.002		3396
33.3871	445.275		3445.28
33.4131	497.221		3497.22
33.4391	421.468		3421.47
33.4651	427.633		3427.63
33.4911	568.008		3568.01
33.5171	546.396		3546.4
33.5431	479.79		3479.79
33.5691	465.111		3465.11
33.5951	500.332		3500.33
33.6211	405.916		3405.92
33.6471	450.751		3450.75
33.6731	374.617		3374.62
33.6991	444.965		3444.96
33.7251	432.373		3432.37
33.7511	389.826		3389.83
33.7771	500.455		3500.45
33.8031	474.431		3474.43
33.8291	532.202		3532.2
33.8551	531.486		3531.49
33.8811	536.676		3536.68
33.9071	488.601		3488.6
33.9331	553.182		3553.18
33.9591	437.573		3437.57
33.9851	485.135		3485.14
34.0111	468.026		3468.03
34.0371	488.904		3488.9
34.0631	405.987		3405.99
34.0891	399.562		3399.56
34.1151	470.385		3470.38
34.1411	516.954		3516.95
34.1671	398.563		3398.56
34.1931	516.046		3516.05
34.2191	447.189		3447.19
34.2451	531.056		3531.06
34.2711	526.255		3526.25
34.2971	504.843		3504.84
34.3231	534.142		3534.14
34.3491	440.502		3440.5
34.3751	509.376		3509.38
34.4011	484.21		3484.21
34.4271	361.078		3361.08
34.4531	417.492		3417.49
34.4791	497.689		3497.69
34.5051	555.642		3555.64
34.5311	477.128		3477.13
34.5571	438.855		3438.85
34.5831	383.302		3383.3
34.6091	426.842		3426.84
34.6351	502.586		3502.59
34.6611	467.82		3467.82
34.6871	444.42		3444.42
34.7131	425.575		3425.58
34.7391	463.13		3463.13
34.7651	507.254		3507.25
34.7911	489.486		3489.49
34.8171	444.626		3444.63
34.8431	454.874		3454.87
34.8691	496.05		3496.05
34.8951	473.201		3473.2
34.9211	449.038		3449.04
34.9471	447.478		3447.48
34.9731	548.071		3548.07
34.9991	584.852		3584.85
35.0251	465.479		3465.48
35.0511	416.406		3416.41
35.0771	416.049		3416.05
35.1031	465.746		3465.75
35.1291	522.104		3522.1
35.1551	559.941		3559.94
35.1811	494.119		3494.12
35.2071	464.399		3464.4
35.2331	541.183		3541.18
35.2591	474.452		3474.45
35.2851	361.532		3361.53
35.3111	391.679		3391.68
35.3371	426.177		3426.18
35.3631	430.482		3430.48
35.3891	376.026		3376.03
35.4151	371.08		3371.08
35.4411	351.01		3351.01
35.4671	523.856		3523.86
35.4931	486.548		3486.55
35.5191	437.734		3437.73
35.5451	447.653		3447.65
35.5711	504.249		3504.25
35.5971	522.966		3522.97
35.6231	485.337		3485.34
35.6491	471.609		3471.61
35.6751	419.155		3419.15
35.7011	442.24		3442.24
35.7271	447.904		3447.9
35.7531	544.292		3544.29
35.7791	456.815		3456.81
35.8051	491.917		3491.92
35.8311	470.318		3470.32
35.8571	415.77		3415.77
35.8831	464.709		3464.71
35.9091	538.717		3538.72
35.9351	357.863		3357.86
35.9611	518.288		3518.29
35.9871	344.354		3344.35
36.0131	340.566		3340.57
36.0391	442.971		3442.97
36.0651	339.232		3339.23
36.0911	430.551		3430.55
36.1171	417.833		3417.83
36.1431	439.716		3439.72
36.1691	378.002		3378
36.1951	474.294		3474.29
36.2211	405.639		3405.64
36.2471	541.584		3541.58
36.2731	415.641		3415.64
36.2991	436.718		3436.72
36.3251	401.694		3401.69
36.3511	402.671		3402.67
36.3771	384.647		3384.65
36.4031	348.776		3348.78
36.4291	383.482		3383.48
36.4551	540.091		3540.09
36.4811	402.277		3402.28
36.5071	559.955		3559.95
36.5331	472.418		3472.42
36.5591	371.042		3371.04
36.5851	464.334		3464.33
36.6111	443.199		3443.2
36.6371	455.397		3455.4
36.6631	537.564		3537.56
36.6891	429.628		3429.63
36.7151	440.938		3440.94
36.7411	424.931		3424.93
36.7671	495.014		3495.01
36.7931	489.307		3489.31
36.8191	457.065		3457.06
36.8451	438.726		3438.73
36.8711	412.521		3412.52
36.8971	321.77		3321.77
36.9231	317.914		3317.91
36.9491	364.476		3364.48
36.9751	455.413		3455.41
37.0011	437.985		3437.98
37.0271	504.714		3504.71
37.0531	453.102		3453.1
37.0791	492.831		3492.83
37.1051	539.581		3539.58
37.1311	452.787		3452.79
37.1571	430.578		3430.58
37.1831	476.512		3476.51
37.2091	520.706		3520.71
37.2351	451.293		3451.29
37.2611	384.302		3384.3
37.2871	344.834		3344.83
37.3131	423.287		3423.29
37.3391	522.925		3522.93
37.3651	454.817		3454.82
37.3911	456.419		3456.42
37.4171	485.173		3485.17
37.4431	448.851		3448.85
37.4691	436.648		3436.65
37.4951	443.069		3443.07
37.5211	461.584		3461.58
37.5471	463.334		3463.33
37.5731	410.442		3410.44
37.5991	449.973		3449.97
37.6251	532.3		3532.3
37.6511	514.931		3514.93
37.6771	473.212		3473.21
37.7031	516.065		3516.07
37.7291	516.194		3516.19
37.7551	455.422		3455.42
37.7811	570.465		3570.46
37.8071	478.456		3478.46
37.8331	389.423		3389.42
37.8591	346.209		3346.21
37.8851	417.36		3417.36
37.9111	524.972		3524.97
37.9371	503.278		3503.28
37.9631	431.414		3431.41
37.9891	404.451		3404.45
38.0151	464.604		3464.6
38.0411	519.451		3519.45
38.0671	449.163		3449.16
38.0931	486.279		3486.28
38.1191	546.978		3546.98
38.1451	472.912		3472.91
38.1711	433.516		3433.52
38.1971	456.055		3456.06
38.2231	527.942		3527.94
38.2491	496.446		3496.45
38.2751	522.462		3522.46
38.3011	491.978		3491.98
38.3271	473.512		3473.51
38.3531	514.261		3514.26
38.3791	500.526		3500.53
38.4051	487.972		3487.97
38.4311	480.093		3480.09
38.4571	399.702		3399.7
38.4831	331.099		3331.1
38.5091	336.005		3336
38.5351	379.767		3379.77
38.5611	477.994		3477.99
38.5871	436.463		3436.46
38.6131	436.828		3436.83
38.6391	357.473		3357.47
38.6651	364.805		3364.81
38.6911	389.047		3389.05
38.7171	518.793		3518.79
38.7431	492.336		3492.34
38.7691	457.614		3457.61
38.7951	503.244		3503.24
38.8211	393.433		3393.43
38.8471	349.55		3349.55
38.8731	414.154		3414.15
38.8991	357.137		3357.14
38.9251	533.24		3533.24
38.9511	439.625		3439.63
38.9771	399.757		3399.76
39.0031	542.639		3542.64
39.0291	376.062		3376.06
39.0551	436.996		3437
39.0811	526.931		3526.93
39.1071	472.391		3472.39
39.1331	524.289		3524.29
39.1591	435.932		3435.93
39.1851	449.1		3449.1
39.2111	353.454		3353.45
39.2371	459.441		3459.44
39.2631	454.458		3454.46
39.2891	504.378		3504.38
39.3151	513.98		3513.98
39.3411	386.493		3386.49
39.3671	324.065		3324.07
39.3931	446.43		3446.43
39.4191	496.891		3496.89
39.4451	474.902		3474.9
39.4711	381.034		3381.03
39.4971	422.2		3422.2
39.5231	497.464		3497.46
39.5491	454.557		3454.56
39.5751	514.022		3514.02
39.6011	529.089		3529.09
39.6271	412.105		3412.1
39.6531	500.102		3500.1
39.6791	446.436		3446.44
39.7051	480.084		3480.08
39.7311	494.501		3494.5
39.7571	509.667		3509.67
39.7831	488.788		3488.79
39.8091	485.142		3485.14
39.8351	512.544		3512.54
39.8611	497.301		3497.3
39.8871	506.936		3506.94
39.9131	439.968		3439.97
39.9391	462.048		3462.05
39.9651	411.259		3411.26
39.9911	346.752		3346.75
40.0171	444.516		3444.52
40.0431	482.959		3482.96
40.0691	410.17		3410.17
40.0951	377.883		3377.88
40.1211	415.753		3415.75
40.1471	378.356		3378.36
40.1731	453.714		3453.71
40.1991	511.843		3511.84
40.2251	485.536		3485.54
40.2511	515.664		3515.66
40.2771	416.969		3416.97
40.3031	389.992		3389.99
40.3291	385.95		3385.95
40.3551	339.484		3339.48
40.3811	413.775		3413.77
40.4071	447.414		3447.41
40.4331	408.123		3408.12
40.4591	518.663		3518.66
40.4851	534.683		3534.68
40.5111	491.013		3491.01
40.5371	436.252		3436.25
40.5631	471.586		3471.59
40.5891	452.871		3452.87
40.6151	506.851		3506.85
40.6411	525.592		3525.59
40.6671	401.021		3401.02
40.6931	456.347		3456.35
40.7191	537.686		3537.69
40.7451	571.005		3571.01
40.7711	557.961		3557.96
40.7971	509.326		3509.33
40.8231	429.485		3429.48
40.8491	502.696		3502.7
40.8751	481.06		3481.06
40.9011	462.093		3462.09
40.9271	561.207		3561.21
40.9531	605.014		3605.01
40.9791	430.184		3430.18
41.0051	450.776		3450.78
41.0311	644.594		3644.59
41.0571	580.86		3580.86
41.0831	549.831		3549.83
41.1091	466.237		3466.24
41.1351	628.174		3628.17
41.1611	632.834		3632.83
41.1871	608.812		3608.81
41.2131	543.654		3543.65
41.2391	565.326		3565.33
41.2651	541.349		3541.35
41.2911	470.457		3470.46
41.3171	583.021		3583.02
41.3431	443.631		3443.63
41.3691	465.847		3465.85
41.3951	481.13		3481.13
41.4211	488.151		3488.15
41.4471	592.991		3592.99
41.4731	503.563		3503.56
41.4991	606.056		3606.06
41.5251	585.993		3585.99
41.5511	593.803		3593.8
41.5771	485.985		3485.98
41.6031	473.913		3473.91
41.6291	533.032		3533.03
41.6551	533.226		3533.23
41.6811	562.807		3562.81
41.7071	480.279		3480.28
41.7331	541.713		3541.71
41.7591	486.012		3486.01
41.7851	549.169		3549.17
41.8111	695.798		3695.8
41.8371	579.149		3579.15
41.8631	505.656		3505.66
41.8891	597.289		3597.29
41.9151	550.068		3550.07
41.9411	531.544		3531.54
41.9671	473.936		3473.94
41.9931	465.59		3465.59
42.0191	610.496		3610.5
42.0451	552.453		3552.45
42.0711	502.677		3502.68
42.0971	569.141		3569.14
42.1231	523.144		3523.14
42.1491	579.448		3579.45
42.1751	549.829		3549.83
42.2011	544.807		3544.81
42.2271	483.515		3483.52
42.2531	507.245		3507.24
42.2791	544.819		3544.82
42.3051	544.652		3544.65
42.3311	608.443		3608.44
42.3571	557.764		3557.76
42.3831	525.805		3525.8
42.4091	580.615		3580.61
42.4351	574.063		3574.06
42.4611	544.978		3544.98
42.4871	507.142		3507.14
42.5131	453.173		3453.17
42.5391	496.483		3496.48
42.5651	575.32		3575.32
42.5911	620.107		3620.11
42.6171	576.168		3576.17
42.6431	593.669		3593.67
42.6691	700.974		3700.97
42.6951	675.149		3675.15
42.7211	620.451		3620.45
42.7471	635.407		3635.41
42.7731	581.264		3581.26
42.7991	584.151		3584.15
42.8251	741.245		3741.24
42.8511	775.976		3775.98
42.8771	648.283		3648.28
42.9031	582.167		3582.17
42.9291	654.297		3654.3
42.9551	749.768		3749.77
42.9811	684.901		3684.9
43.0071	678.302		3678.3
43.0331	800.612		3800.61
43.0591	728.955		3728.95
43.0851	637.867		3637.87
43.1111	685.497		3685.5
43.1371	747.145		3747.15
43.1631	769.176		3769.18
43.1891	705.541		3705.54
43.2151	756.078		3756.08
43.2411	786.759		3786.76
43.2671	803.352		3803.35
43.2931	804.238		3804.24
43.3191	784.107		3784.11
43.3451	800.928		3800.93
43.3711	766.337		3766.34
43.3971	906.329		3906.33
43.4231	963.007		3963.01
43.4491	944.29		3944.29
43.4751	897.606		3897.61
43.5011	899.73		3899.73
43.5271	946.024		3946.02
43.5531	1014.44		4014.44
43.5791	1129.23		4129.23
43.6051	1139.73		4139.73
43.6311	1169.16		4169.16
43.6571	1219.09		4219.09
43.6831	1225.5		4225.5
43.7091	1244.48		4244.48
43.7351	1346.47		4346.47
43.7611	1270.68		4270.68
43.7871	1457.87		4457.87
43.8131	1386.55		4386.55
43.8391	1433.72		4433.72
43.8651	1504.94		4504.94
43.8911	1527.3		4527.3
43.9171	1607.31		4607.31
43.9431	1795.88		4795.88
43.9691	1743.43		4743.43
43.9951	1663.51		4663.51
44.0211	1898.53		4898.53
44.0471	1985.31		4985.31
44.0731	1986.59		4986.59
44.0991	2313.02		5313.02
44.1251	2444.03		5444.03
44.1511	2397.5		5397.5
44.1771	2571.86		5571.86
44.2031	2799.41		5799.41
44.2291	2965.67		5965.67
44.2551	3027.11		6027.11
44.2811	3103.47		6103.47
44.3071	3268.07		6268.07
44.3331	3661.18		6661.18
44.3591	3714.22		6714.22
44.3851	3949.36		6949.36
44.4111	4077.04		7077.04
44.4371	4165.09		7165.09
44.4631	4417.13		7417.13
44.4891	4474.34		7474.34
44.5151	4607.84		7607.84
44.5411	4664.22		7664.22
44.5671	4663.97		7663.97
44.5931	4775.47		7775.47
44.6191	4760.87		7760.87
44.6451	4970.59		7970.59
44.6711	4779.95		7779.95
44.6971	4636.59		7636.59
44.7231	4497.22		7497.22
44.7491	4352.16		7352.16
44.7751	4307.17		7307.17
44.8011	4074.46		7074.46
44.8271	3928.85		6928.85
44.8531	3862.45		6862.45
44.8791	3711.53		6711.53
44.9051	3419.5		6419.5
44.9311	3265.71		6265.71
44.9571	3082.49		6082.49
44.9831	2912.65		5912.65
45.0091	2720.69		5720.69
45.0351	2599.19		5599.19
45.0611	2383.99		5383.99
45.0871	2313.15		5313.15
45.1131	2179.1		5179.1
45.1391	2003.71		5003.71
45.1651	1976.53		4976.52
45.1911	1894.14		4894.15
45.2171	1686.27		4686.27
45.2431	1561.22		4561.22
45.2691	1514.39		4514.39
45.2951	1453.31		4453.31
45.3211	1421.84		4421.84
45.3471	1335.5		4335.5
45.3731	1244.7		4244.7
45.3991	1205.28		4205.28
45.4251	1157.28		4157.27
45.4511	1043.26		4043.26
45.4771	904.674		3904.67
45.5031	973.501		3973.5
45.5291	1043.24		4043.24
45.5551	931.901		3931.9
45.5811	939.698		3939.7
45.6071	866.812		3866.81
45.6331	720.015		3720.01
45.6591	853.37		3853.37
45.6851	866.968		3866.97
45.7111	834.131		3834.13
45.7371	840.575		3840.58
45.7631	774.856		3774.86
45.7891	793.236		3793.24
45.8151	661.58		3661.58
45.8411	663.068		3663.07
45.8671	643.07		3643.07
45.8931	724.018		3724.02
45.9191	664.045		3664.04
45.9451	605.769		3605.77
45.9711	551.91		3551.91
45.9971	581.286		3581.29
46.0231	531.791		3531.79
46.0491	572.337		3572.34
46.0751	561.49		3561.49
46.1011	545.168		3545.17
46.1271	466.826		3466.83
46.1531	553.178		3553.18
46.1791	473.918		3473.92
46.2051	654.248		3654.25
46.2311	645.944		3645.94
46.2571	544.163		3544.16
46.2831	561.823		3561.82
46.3091	561.697		3561.7
46.3351	453.667		3453.67
46.3611	494.581		3494.58
46.3871	469.191		3469.19
46.4131	471.891		3471.89
46.4391	531.533		3531.53
46.4651	462.999		3463
46.4911	498.711		3498.71
46.5171	561.009		3561.01
46.5431	469.438		3469.44
46.5691	415.299		3415.3
46.5951	533.181		3533.18
46.6211	422.768		3422.77
46.6471	405.575		3405.58
46.6731	578.324		3578.32
46.6991	422.603		3422.6
46.7251	504.414		3504.41
46.7511	497.149		3497.15
46.7771	430.756		3430.76
46.8031	366.991		3366.99
46.8291	461.052		3461.05
46.8551	497.833		3497.83
46.8811	473.544		3473.54
46.9071	375.602		3375.6
46.9331	411.637		3411.64
46.9591	453.568		3453.57
46.9851	447.675		3447.67
47.0111	477.011		3477.01
47.0371	531.409		3531.41
47.0631	493.012		3493.01
47.0891	481.098		3481.1
47.1151	501.935		3501.94
47.1411	485.849		3485.85
47.1671	513.533		3513.53
47.1931	489.41		3489.41
47.2191	324.138		3324.14
47.2451	420.024		3420.02
47.2711	409.357		3409.36
47.2971	349.14		3349.14
47.3231	421.751		3421.75
47.3491	399.075		3399.08
47.3751	472.163		3472.16
47.4011	503.163		3503.16
47.4271	428.556		3428.56
47.4531	430.257		3430.26
47.4791	373.592		3373.59
47.5051	325.442		3325.44
47.5311	293.676		3293.68
47.5571	352.519		3352.52
47.5831	431.386		3431.39
47.6091	390.813		3390.81
47.6351	362.615		3362.62
47.6611	462.983		3462.98
47.6871	418.455		3418.45
47.7131	420.163		3420.16
47.7391	423.633		3423.63
47.7651	418.51		3418.51
47.7911	331.02		3331.02
47.8171	361.586		3361.59
47.8431	398.348		3398.35
47.8691	304.999		3305
47.8951	368.865		3368.86
47.9211	371.126		3371.13
47.9471	403.87		3403.87
47.9731	438.126		3438.13
47.9991	388.834		3388.83
48.0251	422.24		3422.24
48.0511	376.781		3376.78
48.0771	345.492		3345.49
48.1031	352.17		3352.17
48.1291	340.336		3340.34
48.1551	391.081		3391.08
48.1811	384.277		3384.28
48.2071	332.808		3332.81
48.2331	379.944		3379.94
48.2591	450.875		3450.88
48.2851	427.603		3427.6
48.3111	352.363		3352.36
48.3371	292.03		3292.03
48.3631	370.013		3370.01
48.3891	364.097		3364.1
48.4151	444.302		3444.3
48.4411	481.822		3481.82
48.4671	352.899		3352.9
48.4931	366.952		3366.95
48.5191	359.729		3359.73
48.5451	370.259		3370.26
48.5711	315.205		3315.2
48.5971	404.09		3404.09
48.6231	476.346		3476.35
48.6491	333.667		3333.67
48.6751	376.257		3376.26
48.7011	346.423		3346.42
48.7271	359.982		3359.98
48.7531	225.631		3225.63
48.7791	295.207		3295.21
48.8051	405.201		3405.2
48.8311	329.253		3329.25
48.8571	348.393		3348.39
48.8831	327.856		3327.86
48.9091	410.777		3410.78
48.9351	349.796		3349.8
48.9611	293.09		3293.09
48.9871	300.407		3300.41
49.0131	251.061		3251.06
49.0391	310.574		3310.57
49.0651	433.502		3433.5
49.0911	416.11		3416.11
49.1171	262.916		3262.92
49.1431	473.475		3473.48
49.1691	425.822		3425.82
49.1951	406.805		3406.8
49.2211	275.864		3275.86
49.2471	296.678		3296.68
49.2731	293.5		3293.5
49.2991	348.463		3348.46
49.3251	373.946		3373.95
49.3511	455.721		3455.72
49.3771	387.08		3387.08
49.4031	383.299		3383.3
49.4291	418.415		3418.41
49.4551	396.02		3396.02
49.4811	288.469		3288.47
49.5071	298.832		3298.83
49.5331	378.899		3378.9
49.5591	543.707		3543.71
49.5851	350.126		3350.13
49.6111	306.62		3306.62
49.6371	288.094		3288.09
49.6631	281.304		3281.3
49.6891	358.519		3358.52
49.7151	428.838		3428.84
49.7411	275.317		3275.32
49.7671	284.223		3284.22
49.7931	449.58		3449.58
49.8191	370.029		3370.03
49.8451	377.993		3377.99
49.8711	261.105		3261.11
49.8971	310.692		3310.69
49.9231	430.988		3430.99
49.9491	398.292		3398.29
49.9751	420.509		3420.51
50.0011	354.415		3354.41
50.0271	391.687		3391.69
50.0531	285.504		3285.5
50.0791	205.427		3205.43
50.1051	332.554		3332.55
50.1311	509.334		3509.33
50.1571	372.779		3372.78
50.1831	274.195		3274.19
50.2091	327.43		3327.43
50.2351	363.602		3363.6
50.2611	340.61		3340.61
50.2871	372.271		3372.27
50.3131	368.984		3368.98
50.3391	264.065		3264.06
50.3651	307.409		3307.41
50.3911	265.76		3265.76
50.4171	296.552		3296.55
50.4431	343.085		3343.08
50.4691	315.911		3315.91
50.4951	365.719		3365.72
50.5211	330.488		3330.49
50.5471	289.272		3289.27
50.5731	233.303		3233.3
50.5991	221.104		3221.1
50.6251	296.582		3296.58
50.6511	326.089		3326.09
50.6771	323.611		3323.61
50.7031	301.216		3301.22
50.7291	296.813		3296.81
50.7551	340.551		3340.55
50.7811	362.153		3362.15
50.8071	335.642		3335.64
50.8331	341.832		3341.83
50.8591	309.195		3309.19
50.8851	310.37		3310.37
50.9111	407.179		3407.18
50.9371	379.423		3379.42
50.9631	243.303		3243.3
50.9891	281.725		3281.72
51.0151	356.304		3356.3
51.0411	334.872		3334.87
51.0671	252.153		3252.15
51.0931	272.359		3272.36
51.1191	290.181		3290.18
51.1451	291.975		3291.97
51.1711	375.111		3375.11
51.1971	335.127		3335.13
51.2231	301.058		3301.06
51.2491	275.187		3275.19
51.2751	267.892		3267.89
51.3011	373.364		3373.36
51.3271	303.605		3303.6
51.3531	281.392		3281.39
51.3791	333.394		3333.39
51.4051	333.008		3333.01
51.4311	225.926		3225.93
51.4571	315.277		3315.28
51.4831	349.076		3349.08
51.5091	342.489		3342.49
51.5351	287.458		3287.46
51.5611	359.351		3359.35
51.5871	418.048		3418.05
51.6131	388.932		3388.93
51.6391	323.275		3323.27
51.6651	448.9		3448.9
51.6911	439.344		3439.34
51.7171	213.404		3213.4
51.7431	402.271		3402.27
51.7691	353.688		3353.69
51.7951	370.849		3370.85
51.8211	276.404		3276.4
51.8471	462.234		3462.23
51.8731	428.983		3428.98
51.8991	346.289		3346.29
51.9251	371.767		3371.77
51.9511	207.177		3207.18
51.9771	387.483		3387.48
52.0031	292.378		3292.38
52.0291	326.382		3326.38
52.0551	223.286		3223.29
52.0811	186.06		3186.06
52.1071	322.476		3322.48
52.1331	412.291		3412.29
52.1591	281.106		3281.11
52.1851	394.203		3394.2
52.2111	319.205		3319.21
52.2371	283.974		3283.97
52.2631	353.28		3353.28
52.2891	255.884		3255.88
52.3151	180.837		3180.84
52.3411	274.11		3274.11
52.3671	360.362		3360.36
52.3931	375.014		3375.01
52.4191	296.716		3296.72
52.4451	319.226		3319.23
52.4711	308.725		3308.72
52.4971	296.326		3296.33
52.5231	386.64		3386.64
52.5491	249.535		3249.53
52.5751	273.145		3273.14
52.6011	271.798		3271.8
52.6271	358.34		3358.34
52.6531	344.699		3344.7
52.6791	236.337		3236.34
52.7051	224.565		3224.56
52.7311	354.966		3354.97
52.7571	345.133		3345.13
52.7831	299.17		3299.17
52.8091	356.678		3356.68
52.8351	360.366		3360.37
52.8611	376.835		3376.83
52.8871	278.339		3278.34
52.9131	283.593		3283.59
52.9391	338.371		3338.37
52.9651	351.037		3351.04
52.9911	295.904		3295.9
53.0171	293.814		3293.81
53.0431	322.413		3322.41
53.0691	393.682		3393.68
53.0951	309.748		3309.75
53.1211	254.008		3254.01
53.1471	245.994		3245.99
53.1731	236.291		3236.29
53.1991	260.508		3260.51
53.2251	263.657		3263.66
53.2511	319.71		3319.71
53.2771	356.803		3356.8
53.3031	302.206		3302.21
53.3291	270.626		3270.63
53.3551	279.645		3279.64
53.3811	270.599		3270.6
53.4071	320.728		3320.73
53.4331	374.241		3374.24
53.4591	383.881		3383.88
53.4851	370.38		3370.38
53.5111	293.215		3293.22
53.5371	290.902		3290.9
53.5631	375.924		3375.92
53.5891	386.474		3386.47
53.6151	290.22		3290.22
53.6411	368.794		3368.79
53.6671	370.885		3370.89
53.6931	335.724		3335.72
53.7191	305.122		3305.12
53.7451	275.968		3275.97
53.7711	393.032		3393.03
53.7971	352.307		3352.31
53.8231	323.625		3323.62
53.8491	380.891		3380.89
53.8751	263.362		3263.36
53.9011	293.995		3293.99
53.9271	366.841		3366.84
53.9531	331.166		3331.17
53.9791	362.08		3362.08
54.0051	388.872		3388.87
54.0311	220.262		3220.26
54.0571	231.607		3231.61
54.0831	303.486		3303.49
54.1091	274.493		3274.49
54.1351	369.96		3369.96
54.1611	396.552		3396.55
54.1871	271.112		3271.11
54.2131	288.988		3288.99
54.2391	350.935		3350.93
54.2651	268.784		3268.78
54.2911	271.819		3271.82
54.3171	215.895		3215.9
54.3431	384.901		3384.9
54.3691	396.032		3396.03
54.3951	233.45		3233.45
54.4211	366.911		3366.91
54.4471	290.024		3290.02
54.4731	226.833		3226.83
54.4991	207.77		3207.77
54.5251	351.087		3351.09
54.5511	269.867		3269.87
54.5771	246.879		3246.88
54.6031	231.756		3231.76
54.6291	392.864		3392.86
54.6551	322.888		3322.89
54.6811	360.855		3360.86
54.7071	227.706		3227.71
54.7331	318.388		3318.39
54.7591	291.026		3291.03
54.7851	215.796		3215.8
54.8111	242.214		3242.21
54.8371	117.716		3117.72
54.8631	270.305		3270.3
54.8891	279.882		3279.88
54.9151	241.606		3241.61
54.9411	286.088		3286.09
54.9671	261.539		3261.54
54.9931	134.259		3134.26
55.0191	318.636		3318.64
55.0451	229.225		3229.23
55.0711	230.788		3230.79
55.0971	241.563		3241.56
55.1231	239.028		3239.03
55.1491	347.986		3347.99
55.1751	365.964		3365.96
55.2011	274.685		3274.68
55.2271	253.006		3253.01
55.2531	368.305		3368.3
55.2791	334.161		3334.16
55.3051	189.759		3189.76
55.3311	204.1		3204.1
55.3571	257.731		3257.73
55.3831	267.941		3267.94
55.4091	293.132		3293.13
55.4351	240.986		3240.99
55.4611	222.776		3222.78
55.4871	272.115		3272.11
55.5131	297.457		3297.46
55.5391	249.863		3249.86
55.5651	235.267		3235.27
55.5911	263.056		3263.06
55.6171	229.131		3229.13
55.6431	259.985		3259.98
55.6691	263.837		3263.84
55.6951	287.083		3287.08
55.7211	281.536		3281.54
55.7471	227.467		3227.47
55.7731	255.149		3255.15
55.7991	283.119		3283.12
55.8251	235.032		3235.03
55.8511	261.038		3261.04
55.8771	281.702		3281.7
55.9031	209.56		3209.56
55.9291	238.653		3238.65
55.9551	262.378		3262.38
55.9811	264.859		3264.86
56.0071	345.667		3345.67
56.0331	322.965		3322.97
56.0591	207.851		3207.85
56.0851	217.929		3217.93
56.1111	301.979		3301.98
56.1371	260.567		3260.57
56.1631	288.586		3288.59
56.1891	311.667		3311.67
56.2151	290.679		3290.68
56.2411	248.918		3248.92
56.2671	239.457		3239.46
56.2931	288.063		3288.06
56.3191	278.256		3278.26
56.3451	339.033		3339.03
56.3711	281.276		3281.28
56.3971	292.249		3292.25
56.4231	258.379		3258.38
56.4491	299.407		3299.41
56.4751	263.428		3263.43
56.5011	269.401		3269.4
56.5271	186.272		3186.27
56.5531	246.722		3246.72
56.5791	339.807		3339.81
56.6051	283.717		3283.72
56.6311	334.688		3334.69
56.6571	333.082		3333.08
56.6831	303.444		3303.44
56.7091	248.792		3248.79
56.7351	342.69		3342.69
56.7611	334.761		3334.76
56.7871	241.436		3241.44
56.8131	281.142		3281.14
56.8391	351.958		3351.96
56.8651	216.788		3216.79
56.8911	338.022		3338.02
56.9171	293.408		3293.41
56.9431	278.095		3278.1
56.9691	277.549		3277.55
56.9951	264		3264
57.0211	410.184		3410.18
57.0471	326.59		3326.59
57.0731	263.267		3263.27
57.0991	341.738		3341.74
57.1251	342.394		3342.39
57.1511	381.006		3381.01
57.1771	259.241		3259.24
57.2031	354.092		3354.09
57.2291	280.192		3280.19
57.2551	400.931		3400.93
57.2811	139.053		3139.05
57.3071	283.238		3283.24
57.3331	271.202		3271.2
57.3591	214.817		3214.82
57.3851	260.345		3260.34
57.4111	287.175		3287.17
57.4371	227.869		3227.87
57.4631	324.441		3324.44
57.4891	208.038		3208.04
57.5151	377.2		3377.2
57.5411	262.164		3262.16
57.5671	300.559		3300.56
57.5931	203.207		3203.21
57.6191	278.526		3278.53
57.6451	277.058		3277.06
57.6711	140.806		3140.81
57.6971	298.013		3298.01
57.7231	353.539		3353.54
57.7491	369.138		3369.14
57.7751	249.769		3249.77
57.8011	214.965		3214.97
57.8271	365.071		3365.07
57.8531	336.777		3336.78
57.8791	253.405		3253.41
57.9051	257.241		3257.24
57.9311	277.157		3277.16
57.9571	250.318		3250.32
57.9831	272.428		3272.43
58.0091	206.54		3206.54
58.0351	113.445		3113.44
58.0611	186.018		3186.02
58.0871	252.623		3252.62
58.1131	310.011		3310.01
58.1391	272.872		3272.87
58.1651	292.469		3292.47
58.1911	352.284		3352.28
58.2171	226.948		3226.95
58.2431	295.712		3295.71
58.2691	280.884		3280.88
58.2951	215.258		3215.26
58.3211	281.616		3281.62
58.3471	241.695		3241.7
58.3731	169.321		3169.32
58.3991	244.327		3244.33
58.4251	291.545		3291.55
58.4511	280.374		3280.37
58.4771	273.164		3273.16
58.5031	244.254		3244.25
58.5291	267.866		3267.87
58.5551	241.089		3241.09
58.5811	251.956		3251.96
58.6071	374.492		3374.49
58.6331	372.645		3372.65
58.6591	297.814		3297.81
58.6851	248.321		3248.32
58.7111	289.978		3289.98
58.7371	337.196		3337.2
58.7631	259.395		3259.4
58.7891	247.511		3247.51
58.8151	284.647		3284.65
58.8411	250.507		3250.51
58.8671	191.636		3191.64
58.8931	155.818		3155.82
58.9191	226.881		3226.88
58.9451	246.561		3246.56
58.9711	251.119		3251.12
58.9971	180.921		3180.92
59.0231	226.819		3226.82
59.0491	232.791		3232.79
59.0751	243.128		3243.13
59.1011	262.999		3263
59.1271	319.019		3319.02
59.1531	273.702		3273.7
59.1791	314.491		3314.49
59.2051	293.751		3293.75
59.2311	275.51		3275.51
59.2571	264.696		3264.7
59.2831	244.772		3244.77
59.3091	184.524		3184.52
59.3351	211.475		3211.47
59.3611	332.64		3332.64
59.3871	385.624		3385.62
59.4131	275.81		3275.81
59.4391	227.408		3227.41
59.4651	303.295		3303.29
59.4911	166.444		3166.44
59.5171	283.175		3283.17
59.5431	311.887		3311.89
59.5691	267.749		3267.75
59.5951	208.797		3208.8
59.6211	260.207		3260.21
59.6471	294.675		3294.68
59.6731	253.626		3253.63
59.6991	285.143		3285.14
59.7251	340.573		3340.57
59.7511	364.911		3364.91
59.7771	223.692		3223.69
59.8031	254.208		3254.21
59.8291	263.958		3263.96
59.8551	279.557		3279.56
59.8811	216.73		3216.73
59.9071	197.278		3197.28
59.9331	201.112		3201.11
59.9591	260.364		3260.36
59.9851	307.694		3307.69
60.0111	415.653		3415.65
60.0371	240.941		3240.94
60.0631	275.562		3275.56
60.0891	257.289		3257.29
60.1151	263.812		3263.81
60.1411	225.817		3225.82
60.1671	263.637		3263.64
60.1931	330.105		3330.11
60.2191	368.153		3368.15
60.2451	350.011		3350.01
60.2711	233.531		3233.53
60.2971	189.456		3189.46
60.3231	227.147		3227.15
60.3491	254.941		3254.94
60.3751	221.911		3221.91
60.4011	167.275		3167.28
60.4271	233.894		3233.89
60.4531	286.626		3286.63
60.4791	269.002		3269
60.5051	333.318		3333.32
60.5311	338.69		3338.69
60.5571	256.194		3256.19
60.5831	257.52		3257.52
60.6091	185.772		3185.77
60.6351	281.832		3281.83
60.6611	216.208		3216.21
60.6871	248.514		3248.51
60.7131	237.799		3237.8
60.7391	237.993		3237.99
60.7651	327.749		3327.75
60.7911	283.136		3283.14
60.8171	205.911		3205.91
60.8431	253.411		3253.41
60.8691	254.778		3254.78
60.8951	253.051		3253.05
60.9211	216.755		3216.76
60.9471	192.373		3192.37
60.9731	327.389		3327.39
60.9991	348.05		3348.05
61.0251	290.497		3290.5
61.0511	296.757		3296.76
61.0771	311.517		3311.52
61.1031	256.576		3256.58
61.1291	189.738		3189.74
61.1551	216.724		3216.72
61.1811	230.153		3230.15
61.2071	162.501		3162.5
61.2331	184.391		3184.39
61.2591	317.746		3317.75
61.2851	310.129		3310.13
61.3111	300.804		3300.8
61.3371	345.756		3345.76
61.3631	284.307		3284.31
61.3891	266.289		3266.29
61.4151	260.869		3260.87
61.4411	239.465		3239.46
61.4671	287.356		3287.36
61.4931	311.642		3311.64
61.5191	323.534		3323.53
61.5451	281.387		3281.39
61.5711	184.631		3184.63
61.5971	243.919		3243.92
61.6231	269.828		3269.83
61.6491	143.797		3143.8
61.6751	100.618		3100.62
61.7011	176.149		3176.15
61.7271	221.147		3221.15
61.7531	222.497		3222.5
61.7791	278.846		3278.85
61.8051	217.739		3217.74
61.8311	249.184		3249.18
61.8571	227.813		3227.81
61.8831	214.333		3214.33
61.9091	283.412		3283.41
61.9351	249.566		3249.57
61.9611	199.693		3199.69
[truncated: 2,231 more rows]
