# Supplementary material for: A comparative work on the magnetic field-dependent properties of plate-like and spherical iron particle-based magnetorheological grease
Source: PLoS One. 2018 Apr 9;13(4):e0191795. doi: 10.1371/journal.pone.0191795 (PMC5890967; doi:10.1371/journal.pone.0191795)
Supplement: S3 File — (XLSX) [file pone.0191795.s003.xlsx]

## Sheet: Flaky40h
Field (G)	Mx (emu)	emu/g		H (T)	B (G)	B (T)	H(A/m)
-17999.9	-10.84	-271		-1.79999	-21405.4	-2.14054	-1.43239e+06
-16999.9	-10.88	-272		-1.69999	-20418	-2.0418	-1.35281e+06
-16000	-10.9	-272.5		-1.6	-19424.3	-1.94243	-1.27324e+06
-15000	-10.9	-272.5		-1.5	-18424.3	-1.84243	-1.19366e+06
-14000	-10.89	-272.25		-1.4	-17421.2	-1.74212	-1.11409e+06
-13000	-10.87	-271.75		-1.3	-16415	-1.6415	-1.03451e+06
-12000	-10.85	-271.25		-1.2	-15408.6	-1.54086	-954930
-11000	-10.81	-270.25		-1.1	-14396.1	-1.43961	-875354
-10000	-10.77	-269.25		-1	-13383.5	-1.33835	-795778
-9000.01	-10.72	-268		-0.900001	-12367.8	-1.23678	-716198
-8000.02	-10.65	-266.25		-0.800002	-11345.8	-1.13458	-636622
-6999.98	-10.55	-263.75		-0.699998	-10314.4	-1.03144	-557041
-5999.99	-10.39	-259.75		-0.599999	-9264.1	-0.92641	-477464
-5000	-10.1	-252.5		-0.5	-8173	-0.8173	-397887
-3999.97	-9.561	-239.025		-0.399997	-7003.64	-0.700364	-318307
-2999.99	-8.64	-216		-0.299999	-5714.32	-0.571432	-238731
-1999.96	-7.11	-177.75		-0.199996	-4233.63	-0.423363	-159152
-999.953	-4.497	-112.425		-0.0999953	-2412.73	-0.241273	-79573.7
0.037	-0.07755	-1.93875		3.7e-06	-24.3261	-0.00243261	2.94437
1000.08	4.162	104.05		0.100008	2307.61	0.230761	79583.6
2000.09	6.84	171		0.200009	4148.94	0.414894	159162
3000.11	8.465	211.625		0.300011	5659.47	0.565947	238741
4000.12	9.456	236.4		0.400012	6970.81	0.697081	318320
5000.15	10.04	251		0.500015	8154.31	0.815431	397900
6000.14	10.36	259		0.600014	9254.83	0.925483	477476
7000.13	10.53	263.25		0.700013	10308.2	1.03082	557052
8000.14	10.63	265.75		0.800014	11339.7	1.13397	636631
9000.07	10.7	267.5		0.900007	12361.6	1.23616	716203
10000.1	10.76	269		1.00001	13380.5	1.33805	795783
11000.1	10.8	270		1.10001	14393	1.4393	875359
12000.1	10.84	271		1.20001	15405.6	1.54056	954935
13000.1	10.87	271.75		1.30001	16415	1.6415	1.03451e+06
14000	10.89	272.25		1.4	17421.2	1.74212	1.11409e+06
15000.1	10.9	272.5		1.50001	18424.4	1.84244	1.19367e+06
16000	10.9	272.5		1.6	19424.3	1.94243	1.27324e+06
17000	10.89	272.25		1.7	20421.2	2.04212	1.35282e+06
18000	10.84	271		1.8	21405.4	2.14054	1.43239e+06
17000	10.89	272.25		1.7	20421.2	2.04212	1.35282e+06
16000	10.9	272.5		1.6	19424.3	1.94243	1.27324e+06
15000	10.9	272.5		1.50001	18424.4	1.84244	1.19367e+06
14000	10.89	272.25		1.4	17421.2	1.74212	1.11409e+06
13000.1	10.88	272		1.30001	16418.1	1.64181	1.03451e+06
12000	10.85	271.25		1.2	15408.7	1.54087	954932
11000.1	10.82	270.5		1.10001	14399.3	1.43993	875357
10000.1	10.78	269.5		1.00001	13386.7	1.33867	795782
9000.05	10.73	268.25		0.900005	12371	1.2371	716201
8000.03	10.66	266.5		0.800003	11349	1.1349	636622
7000.02	10.56	264		0.700002	10317.5	1.03175	557043
6000.02	10.41	260.25		0.600002	9270.42	0.927042	477466
5000.03	10.13	253.25		0.500003	8182.46	0.818246	397890
4000	9.596	239.9		0.4	7014.67	0.701467	318310
2999.99	8.686	217.15		0.299999	5728.78	0.572878	238732
1999.99	7.164	179.1		0.199999	4250.63	0.425063	159154
999.974	4.543	113.575		0.0999974	2427.2	0.24272	79575.4
-0.038	0.07927	1.98175		-3.8e-06	24.8654	0.00248654	-3.02394
-1000.06	-4.153	-103.825		-0.100006	-2304.76	-0.230476	-79582
-2000.07	-6.841	-171.025		-0.200007	-4149.23	-0.414923	-159160
-3000.09	-8.469	-211.725		-0.300009	-5660.71	-0.566071	-238740
-4000.1	-9.462	-236.55		-0.40001	-6972.68	-0.697268	-318318
-5000.11	-10.05	-251.25		-0.500011	-8157.41	-0.815741	-397896
-6000.13	-10.36	-259		-0.600013	-9254.82	-0.925482	-477475
-7000.1	-10.53	-263.25		-0.70001	-10308.2	-1.03082	-557050
-8000.12	-10.63	-265.75		-0.800012	-11339.6	-1.13396	-636629
-9000.05	-10.7	-267.5		-0.900005	-12361.6	-1.23616	-716202
-10000.1	-10.76	-269		-1.00001	-13380.4	-1.33804	-795779
-11000	-10.8	-270		-1.1	-14393	-1.4393	-875355
-12000	-10.84	-271		-1.2	-15405.5	-1.54055	-954930
-13000	-10.87	-271.75		-1.3	-16415	-1.6415	-1.03451e+06
-14000	-10.89	-272.25		-1.4	-17421.2	-1.74212	-1.11408e+06
-15000	-10.9	-272.5		-1.5	-18424.3	-1.84243	-1.19366e+06
-16000	-10.9	-272.5		-1.6	-19424.3	-1.94243	-1.27324e+06
-16999.9	-10.89	-272.25		-1.69999	-20421.1	-2.04211	-1.35281e+06
-17999.9	-10.85	-271.25		-1.79999	-21408.5	-2.14085	-1.43239e+06
------	------

## Sheet: BASF OM_2
Field	Mx (emu)	emu/g		H (G)	B (G)	B(T)	H (A/m)
-17999.9	-12.33	-308.25		-1.79999	-21873.5	-2.18735	-1.43239e+06
-16999.9	-12.38	-309.5		-1.69999	-20889.2	-2.08892	-1.35281e+06
-16000	-12.4	-310		-1.6	-19895.6	-1.98956	-1.27324e+06
-15000	-12.4	-310		-1.5	-18895.6	-1.88956	-1.19366e+06
-14000	-12.39	-309.75		-1.4	-17892.5	-1.78925	-1.11409e+06
-13000	-12.36	-309		-1.3	-16883	-1.6883	-1.03451e+06
-12000	-12.32	-308		-1.2	-15870.5	-1.58705	-954931
-11000	-12.27	-306.75		-1.1	-14854.8	-1.48548	-875355
-10000	-12.2	-305		-1	-13832.8	-1.38328	-795777
-9000.01	-12.11	-302.75		-0.900001	-12804.5	-1.28045	-716198
-8000.02	-11.98	-299.5		-0.800002	-11763.7	-1.17637	-636622
-6999.99	-11.8	-295		-0.699999	-10707.1	-1.07071	-557041
-6000	-11.48	-287		-0.6	-9606.55	-0.960655	-477465
-4999.98	-10.9	-272.5		-0.499998	-8424.32	-0.842432	-397886
-3999.99	-9.844	-246.1		-0.399999	-7092.57	-0.709257	-318309
-2999.99	-8.208	-205.2		-0.299999	-5578.61	-0.557861	-238732
-1999.96	-6.023	-150.575		-0.199996	-3892.14	-0.389214	-159152
-999.964	-3.295	-82.375		-0.0999964	-2035.12	-0.203512	-79574.6
0.037	-0.02911	-0.72775		3.7e-06	-9.10818	-0.000910818	2.94437
1000.08	3.232	80.8		0.100008	2015.44	0.201544	79583.6
2000.07	5.973	149.325		0.200007	3876.54	0.387654	159161
3000.12	8.174	204.35		0.300012	5568.06	0.556806	238742
4000.11	9.821	245.525		0.400011	7085.47	0.708547	318319
5000.15	10.89	272.25		0.500015	8421.35	0.842135	397900
6000.13	11.47	286.75		0.600013	9603.54	0.960354	477475
7000.13	11.78	294.5		0.700013	10700.9	1.07009	557052
8000.13	11.97	299.25		0.800013	11760.6	1.17606	636630
9000.1	12.09	302.25		0.90001	12798.3	1.27983	716205
10000.1	12.18	304.5		1.00001	13826.6	1.38266	795783
11000.1	12.25	306.25		1.10001	14848.5	1.48485	875359
12000.1	12.31	307.75		1.20001	15867.4	1.58674	954935
13000.1	12.35	308.75		1.30001	16879.9	1.68799	1.03451e+06
14000	12.37	309.25		1.4	17886.2	1.78862	1.11409e+06
15000.1	12.39	309.75		1.50001	18892.5	1.88925	1.19367e+06
16000	12.39	309.75		1.6	19892.4	1.98924	1.27324e+06
17000	12.38	309.5		1.7	20889.3	2.08893	1.35282e+06
18000	12.33	308.25		1.8	21873.6	2.18736	1.43239e+06
17000	12.38	309.5		1.7	20889.3	2.08893	1.35282e+06
16000	12.4	310		1.6	19895.6	1.98956	1.27324e+06
15000.1	12.4	310		1.50001	18895.6	1.88956	1.19367e+06
14000	12.39	309.75		1.4	17892.5	1.78925	1.11409e+06
13000.1	12.36	309		1.30001	16883.1	1.68831	1.03451e+06
12000.1	12.32	308		1.20001	15870.5	1.58705	954935
11000.1	12.27	306.75		1.10001	14854.8	1.48548	875359
10000.1	12.2	305		1.00001	13832.8	1.38328	795782
9000.06	12.11	302.75		0.900006	12804.5	1.28045	716202
8000.06	11.99	299.75		0.800006	11766.8	1.17668	636624
7000.03	11.8	295		0.700003	10707.1	1.07071	557045
6000.03	11.49	287.25		0.600003	9609.72	0.960972	477467
5000.05	10.91	272.75		0.500005	8427.52	0.842752	397891
4000	9.853	246.325		0.4	7095.41	0.709541	318310
3000.03	8.217	205.425		0.300003	5581.47	0.558147	238734
1999.97	6.028	150.7		0.199997	3893.73	0.389373	159153
999.992	3.297	82.425		0.0999992	2035.78	0.203578	79576.8
-0.031	0.0274	0.685		-3.1e-06	8.57696	0.000857696	-2.4669
-1000.05	-3.24	-81		-0.100005	-2017.93	-0.201793	-79581.7
-2000.05	-5.985	-149.625		-0.200005	-3880.29	-0.388029	-159159
-3000.08	-8.184	-204.6		-0.300008	-5571.16	-0.557116	-238739
-4000.09	-9.83	-245.75		-0.400008	-7088.27	-0.708827	-318317
-5000.11	-10.89	-272.25		-0.500011	-8421.31	-0.842131	-397896
-6000.1	-11.48	-287		-0.60001	-9606.65	-0.960665	-477473
-7000.08	-11.79	-294.75		-0.700008	-10704	-1.0704	-557049
-8000.1	-11.97	-299.25		-0.80001	-11760.6	-1.17606	-636628
-9000.05	-12.1	-302.5		-0.900005	-12801.4	-1.28014	-716201
-10000.1	-12.19	-304.75		-1.00001	-13829.7	-1.38297	-795779
-11000	-12.25	-306.25		-1.1	-14848.5	-1.48485	-875355
-12000	-12.31	-307.75		-1.2	-15867.3	-1.58673	-954931
-13000	-12.35	-308.75		-1.3	-16879.9	-1.68799	-1.03451e+06
-14000	-12.37	-309.25		-1.4	-17886.2	-1.78862	-1.11409e+06
-15000	-12.39	-309.75		-1.5	-18892.4	-1.88924	-1.19366e+06
-16000	-12.39	-309.75		-1.6	-19892.4	-1.98924	-1.27324e+06
-16999.9	-12.38	-309.5		-1.69999	-20889.2	-2.08892	-1.35281e+06
-17999.9	-12.33	-308.25		-1.79999	-21873.5	-2.18735	-1.43239e+06
------	------

## Sheet: BASF OM_1
Field	Mx (emu)	emu/g		H (T)	B (G)	B (T)
-17999.9	-10.08	-252		-1.79999	-21166.6	-2.11666
-16999.9	-10.12	-253		-1.69999	-20179.2	-2.01792
-16000	-10.13	-253.25		-1.6	-19182.4	-1.91824
-15000	-10.14	-253.5		-1.5	-18185.6	-1.81856
-14000	-10.13	-253.25		-1.4	-17182.4	-1.71824
-13000	-10.11	-252.75		-1.3	-16176.2	-1.61762
-12000	-10.09	-252.25		-1.2	-15169.9	-1.51699
-11000	-10.06	-251.5		-1.1	-14160.5	-1.41605
-10000	-10.01	-250.25		-1	-13144.8	-1.31448
-9000.01	-9.955	-248.875		-0.900001	-12127.5	-1.21275
-8000.03	-9.878	-246.95		-0.800003	-11103.3	-1.11033
-6999.99	-9.773	-244.325		-0.699999	-10070.3	-1.00703
-5999.98	-9.612	-240.3		-0.599998	-9019.68	-0.901968
-4999.99	-9.325	-233.125		-0.499999	-7929.53	-0.792953
-3999.99	-8.746	-218.65		-0.399999	-6747.62	-0.674762
-2999.98	-7.648	-191.2		-0.299998	-5402.67	-0.540267
-1999.94	-5.887	-147.175		-0.199994	-3849.4	-0.38494
-999.953	-3.387	-84.675		-0.0999953	-2064.01	-0.206401
0.059	-0.004308	-0.1077		5.9e-06	-1.2944	-0.00012944
1000.09	2.807	70.175		0.100009	1881.93	0.188193
2000.08	5.095	127.375		0.200008	3600.72	0.360072
3000.12	6.878	171.95		0.300012	5160.91	0.516091
4000.12	8.316	207.9		0.400012	6612.66	0.661266
5000.16	9.057	226.425		0.500016	7845.5	0.78455
6000.13	9.455	236.375		0.600013	8970.51	0.897051
7000.15	9.677	241.925		0.700015	10040.3	1.00403
8000.15	9.814	245.35		0.800015	11083.3	1.10833
9000.12	9.91	247.75		0.900012	12113.4	1.21134
10000.1	9.991	249.775		1.00001	13138.8	1.31388
11000.1	10.04	251		1.10001	14154.2	1.41542
12000	10.08	252		1.2	15166.8	1.51668
13000	10.11	252.75		1.3	16176.2	1.61762
14000	10.13	253.25		1.4	17182.5	1.71825
15000	10.15	253.75		1.50001	18188.8	1.81888
16000	10.15	253.75		1.6	19188.7	1.91887
17000	10.13	253.25		1.7	20182.4	2.01824
18000	10.09	252.25		1.8	21169.8	2.11698
17000	10.14	253.5		1.7	20185.6	2.01856
16000	10.15	253.75		1.6	19188.8	1.91888
15000.1	10.16	254		1.50001	18191.9	1.81919
14000	10.15	253.75		1.4	17188.8	1.71888
13000.1	10.13	253.25		1.30001	16182.5	1.61825
12000.1	10.11	252.75		1.20001	15176.2	1.51762
11000.1	10.07	251.75		1.10001	14163.6	1.41636
10000.1	10.03	250.75		1.00001	13151.1	1.31511
9000.03	9.971	249.275		0.900003	12132.5	1.21325
8000.06	9.893	247.325		0.800006	11108	1.1108
7000.03	9.784	244.6		0.700003	10073.8	1.00738
6000.03	9.619	240.475		0.600003	9021.93	0.902193
5000.02	9.328	233.2		0.500002	7930.5	0.79305
4000.01	8.754	218.85		0.400001	6750.16	0.675016
3000	7.661	191.525		0.3	5406.77	0.540677
1999.98	5.9	147.5		0.199998	3853.52	0.385352
999.988	3.394	84.85		0.0999988	2066.24	0.206624
-0.049	0.004308	0.1077		-4.9e-06	1.3044	0.00013044
-1000.05	-2.894	-72.35		-0.100005	-1909.22	-0.190922
-2000.07	-5.207	-130.175		-0.200007	-3635.89	-0.363589
-3000.09	-6.978	-174.45		-0.300009	-5192.29	-0.519229
-4000.09	-8.226	-205.65		-0.400009	-6584.37	-0.658437
-5000.11	-8.989	-224.725		-0.500011	-7824.09	-0.782409
-6000.12	-9.417	-235.425		-0.600012	-8958.56	-0.895856
-7000.1	-9.694	-242.35		-0.70001	-10045.6	-1.00456
-8000.11	-9.831	-245.775		-0.800011	-11088.6	-1.10886
-9000.06	-9.95	-248.75		-0.900006	-12125.9	-1.21259
-10000	-10.01	-250.25		-1	-13144.8	-1.31448
-11000	-10.06	-251.5		-1.1	-14160.5	-1.41605
-12000	-10.1	-252.5		-1.2	-15173	-1.5173
-13000	-10.13	-253.25		-1.3	-16182.5	-1.61825
-14000	-10.15	-253.75		-1.4	-17188.7	-1.71887
-15000	-10.16	-254		-1.5	-18191.9	-1.81919
-16000	-10.18	-254.5		-1.6	-19198.1	-1.91981
-16999.9	-10.17	-254.25		-1.69999	-20194.9	-2.01949
-17999.9	-10.13	-253.25		-1.79999	-21182.4	-2.11824
------	------
