# Supplementary material for: A comparative work on the magnetic field-dependent properties of plate-like and spherical iron particle-based magnetorheological grease
Source: PLoS One. 2018 Apr 9;13(4):e0191795. doi: 10.1371/journal.pone.0191795 (PMC5890967; doi:10.1371/journal.pone.0191795)
Supplement: S4 File — (XLSX) [file pone.0191795.s004.xlsx]

## Sheet: MRG70
Magnetic Flux Density (T)	Viscosity (Pa.s)
-0.00055949	17.729
0.026707	10.497
0.057323	14.253
0.089024	23.578
0.12219	29.15
0.15528	33.471
0.18774	38.033
0.22012	42.636
0.25278	47.143
0.28495	51.73
0.31651	56.651
0.34782	62.017
0.37827	68.123
0.40826	72.543
0.43849	76.748
0.46801	81.954
0.49701	87.173
0.52552	92.183
0.55309	97.593
0.57989	102.36
0.60606	107.24
0.63177	111.48
0.65656	116.17
0.67985	119.8
0.70191	123.67
0.7232	126.64
0.7431	129.22
0.76182	131.8
0.7802	133.59
0.79777	135.74

## Sheet: MRG50
Magnetic Flux Density (T)	Viscosity (Pa.s)
0.0022939	6.5952
0.028706	6.7995
0.058407	8.8537
0.089205	12.249
0.12099	15.411
0.15261	19.004
0.18445	22.847
0.21544	26.417
0.24732	30.237
0.27849	34.107
0.30927	37.621
0.33911	41.01
0.36884	44.584
0.3978	47.56
0.42591	50.906
0.45367	53.281
0.4804	52.941
0.50682	55.879
0.5325	57.363
0.55735	59.049
0.58107	60.907
0.60449	61.887
0.62706	63.957
0.64967	66.623
0.67138	68.602
0.69313	69.262
0.71389	70.454
0.73254	71.26
0.75026	71.889
0.76662	71.983

## Sheet: MRG30
Magnetic Flux Density (T)	Viscosity (Pa.s)
-0.00041347	5.0075
0.026072	5.2459
0.05546	5.9148
0.085753	6.9448
0.11682	8.4498
0.14806	10.204
0.17941	12.002
0.20982	13.8
0.24089	15.628
0.27102	17.53
0.30107	19.295
0.33046	20.902
0.35963	22.321
0.38805	23.526
0.41606	24.6
0.44371	25.441
0.47081	26.06
0.49785	26.711
0.52422	27.198
0.54997	27.298
0.57449	27.73
0.59868	27.602
0.62135	26.389
0.64367	24.833
0.66474	24.386
0.68514	26.209
0.70394	26.252
0.7223	26.264
0.74005	26.436
0.75686	25.333

## Sheet: MRGP70
Magnetic Flux Density (T)	Viscosity (Pa.s)
-0.003548	14.801
0.025909	8.7153
0.059729	15.438
0.095087	21.686
0.13174	27.599
0.16772	33.712
0.20248	39.401
0.23748	44.112
0.2719	49.116
0.30597	54.017
0.33981	58.636
0.37372	63.328
0.40744	67.712
0.44142	71.99
0.47512	76.79
0.5091	80.191
0.54206	83.377
0.57471	86.523
0.60719	91.051
0.63906	94.616
0.66979	97.124
0.69966	99.241
0.72697	101.12
0.74979	103.7
0.7705	105.67
0.79042	107.63
0.80995	109.19
0.82803	110.84
0.84552	112.36
0.86208	113.88

## Sheet: MRGP50
Magnetic Flux Density (T)	Viscosity (Pa.s)
-0.00010434	4.3162
0.027443	5.4249
0.060198	10.949
0.093271	15.76
0.1264	20.007
0.15827	23.977
0.18951	27.774
0.22042	30.067
0.25105	33.189
0.28154	37.108
0.31106	40.223
0.33989	43.071
0.36827	45.779
0.39604	48.246
0.42338	50.312
0.45029	51.631
0.47678	53.591
0.50259	54.618
0.52788	56.202
0.55302	56.265
0.57677	57.723
0.60003	58.925
0.62247	60.02
0.64363	61.119
0.66377	62.045
0.68291	62.523
0.70102	62.862
0.7182	63.171
0.73493	63.581
0.7505	63.818

## Sheet: MRGP30
Magnetic Flux Density (T)	Viscosity (Pa.s)
-0.00041347	5.0075
0.026072	5.2459
0.05546	5.9148
0.085753	6.9448
0.11682	8.4498
0.14806	10.204
0.17941	12.002
0.20982	13.8
0.24089	15.628
0.27102	17.53
0.30107	19.295
0.33046	20.902
0.35963	22.321
0.38805	23.526
0.41606	24.6
0.44371	25.441
0.47081	26.06
0.49785	26.711
0.52422	27.198
0.54997	27.298
0.57449	27.73
0.59868	27.602
0.62135	26.389
0.64367	24.833
0.66474	24.386
0.68514	26.209
0.70394	26.252
0.7223	26.264
0.74005	26.436
0.75686	25.333
