# Supplementary material for: A comparative work on the magnetic field-dependent properties of plate-like and spherical iron particle-based magnetorheological grease
Source: PLoS One. 2018 Apr 9;13(4):e0191795. doi: 10.1371/journal.pone.0191795 (PMC5890967; doi:10.1371/journal.pone.0191795)
Supplement: S5 File — (a) Shear stress and (b) apparent viscosity of 70 wt% MRG-P and MRG-S under variation of shear rates and magnetic fields. (XLSX) [file pone.0191795.s005.xlsx]

## Sheet: MRG70_shearstress
Shear Rate (1/s)	Shear Stress (Pa)	Shear Stress (Pa)	Shear Stress (Pa)	Shear Stress (Pa)	Shear Stress (Pa)
	0A	1A	2A	3A	4A
0.0999	3635.6	727.17	12083	25354	38065
0.141	4153	1236.3	12314	26143	39178
0.198	4370.7	1720.4	12576	26721	39789
0.279	4512.8	2010.2	12951	27334	40326
0.392	4635.1	2359	13557	27778	40589
0.552	4718.5	2843.8	14420	28392	41040
0.776	4822.9	3702	15810	28996	41511
1.09	4821.2	4728.4	17226	29732	42026
1.54	4836.5	5886	18582	30483	42446
2.16	4813.4	6763.5	19669	31235	43016
3.04	4923.2	7292.8	20428	32017	43829
4.28	5232	7714.1	21056	32717	44478
6.02	5430	7349.7	20851	33246	45056
8.47	5598.3	7427.8	20911	33706	45819
11.9	5426.4	7807.3	20733	34059	46620
16.8	5566	7939.8	21309	34478	47580
23.6	5577.2	8143.4	20828	34921	48596
33.2	6006	8481	20930	35562	49762
46.7	7034.6	8379.9	21319	36268	50893
65.8	5944.4	8798.3	22121	37234	52139
92.5	4418.5	9316.7	22414	38094	53418
130	4260.1	9899.5	22842	39294	54722
183	4601.9	10442	23356	40620	56064
258	4850.9	10958	23857	41995	57323
363	5766.9	11205	24659	43057	58183
510	6770.5	11377	25581	43626	58551
718	7877	11633	27327	44363	58418
1010	10493	11843	27163	43996	57753
1420	13502	18010	27320	43637	61194
2000	12424	17764	31528	46933	60592

## Sheet: MRGP70_shearstress
Shear Rate (1/s)	Shear Stress (Pa)	Shear Stress (Pa)	Shear Stress (Pa)	Shear Stress (Pa)	Shear Stress (Pa)
	0A	1A	2A	3A	4A
0.0998	4433.1	7745	16984	54003	66915
0.141	5612.8	7567.1	18255	54307	65473
0.198	6115.9	7480.8	18378	54622	67389
0.279	6303.3	7295.7	18245	55015	66852
0.392	6208.7	7170.2	18171	53659	67056
0.552	5924.6	7133.7	18185	52754	67028
0.776	5724.7	7009.2	18338	53703	66145
1.09	5368.6	7013.1	18340	51418	67243
1.54	4975.1	6984.4	18510	51171	67492
2.16	4783.4	7007.4	18503	53903	66944
3.04	4617.2	6986.6	18289	51939	69147
4.28	3765.7	7001.7	18286	54324	69658
6.02	3791.1	7084.2	18375	54314	70167
8.47	4085.4	7147.4	18887	54906	69959
11.9	4132.1	7247	19275	56280	71300
16.8	4119.6	7401.4	19784	57856	73910
23.6	4337.4	7560.7	20012	59085	76723
33.2	5033.1	7739.9	20128	60713	78063
46.7	5172.2	8021.1	20621	62314	81000
65.7	5054	8326.4	20963	64531	82561
92.5	5096.5	8678	21499	66466	83721
130	4240.4	9095.8	22043	68712	85430
183	3073.8	9576.9	22296	70909	85430
258	3595.8	10112	22706	73992	85430
363	2824.1	10699	23115	78852	85430
510	1486.2	11306	23447	81213	85430
718	1569.9	11978	23594	82240	85404
1010	2438.5	12431	23432	81614	82245
1420	7403	12699	22819	82993	75841
2000	6.1011	12648	27260	83244	72115

## Sheet: MRG70_viscosity
Shear Rate (1/s)	Viscosity (Pa.s)	Viscosity (Pa.s)	Viscosity (Pa.s)	Viscosity (Pa.s)	Viscosity (Pa.s)	Viscosity (Pa.s)
	0A	1A	2A	3A	4A	5A
0.0999	36408	7271.5	121020	255600	385810	458160
0.141	29504	8786	87513	185830	278500	328290
0.198	22073	8689.4	63520	134980	201010	235450
0.279	16199	7216.5	46492	98130	144780	167630
0.392	11825	6018.6	34589	70881	103570	119690
0.552	8555.3	5156.4	26147	51490	74428	85031
0.776	6215.1	4770.8	20377	37375	53506	60584
1.09	4415.8	4330.6	15784	27240	38505	43316
1.54	3148.2	3831.2	12104	19850	27640	30982
2.16	2226.6	3129	9103.4	14454	19906	22194
3.04	1618.7	2398.3	6719.2	10530	14418	15989
4.28	1222.6	1803	4922.9	7648.6	10406	11583
6.02	901.9	1220.6	3463.2	5523.5	7491.2	8413.2
8.47	660.72	876.71	2468.6	3981.7	5410.2	6120.5
11.9	455.21	655.12	1739.3	2858.1	3910.1	4432.2
16.8	331.82	473.35	1269.7	2055.5	2836.6	3220.3
23.6	236.27	345.08	882.6	1479.5	2059	2340.9
33.2	180.88	255.4	630.28	1070.7	1498.5	1698.8
46.7	150.54	179.35	456.24	776.12	1089.2	1232.1
65.8	90.408	133.83	336.43	566.26	793.04	896.16
92.5	47.748	100.72	242.3	411.76	577.39	651.82
130	32.727	76.053	175.49	301.87	420.39	474.12
183	25.125	57.008	127.52	221.78	306.12	344.46
258	18.823	42.517	92.57	162.96	222.41	249.89
363	15.903	30.9	68.004	118.78	160.46	179.72
510	13.27	22.298	50.137	85.51	114.75	128.11
718	10.971	16.202	38.075	61.791	81.376	90.259
1010	10.389	11.723	26.887	43.545	57.159	78.275
1420	9.4975	12.672	19.217	30.694	54.814	75.529
2000	6.2103	8.8785	16.123	30.938	53.487	74.617

## Sheet: MRGP70_viscosity
Shear Rate (1/s)	Viscosity (Pa.s)	Viscosity (Pa.s)	Viscosity (Pa.s)	Viscosity (Pa.s)	Viscosity (Pa.s)
	0A	1A	2A	3A	4A
0.0998	44405	77540	171330	541380	670740
0.141	39869	53781	130300	385910	465360
0.198	30885	37784	93121	275840	340400
0.279	22627	26187	65655	197390	240230
0.392	15839	18292	46438	136920	170950
0.552	10741	12934	33030	95642	121420
0.776	7376.5	9032.2	23667	69168	85282
1.09	4917.2	6422.7	16847	47130	61585
1.54	3239.3	4546.6	12085	33309	43957
2.16	2213.4	3242.3	8623.2	24933	30973
3.04	1518	2297.1	6074.9	17078	22941
4.28	879.68	1636.2	4309.6	12688	16311
6.02	629.64	1176.6	3077.9	9018	11724
8.47	482.2	843.64	2254.9	6478.8	8271.7
11.9	346.68	607.93	1633.7	4720.7	5996.5
16.8	245.58	441.25	1192.5	3448.9	4428.8
23.6	183.8	320.36	862.49	2503.5	3273.2
33.2	151.57	233.06	614.19	1829.5	2364.7
46.7	110.69	171.67	447.41	1334.7	1746.4
65.7	76.869	126.64	322.63	980.71	1267
92.5	55.08	93.805	234.95	719.03	908.93
130	32.561	69.877	171.53	528.21	944.12
183	16.796	52.289	123.11	387	1006.9
258	13.96	39.236	89.118	286.93	1273.2
363	7.7875	29.503	64.306	218.23	1200.5
510	2.9124	22.158	46.36	208.94	1474.2
718	2.187	16.685	33.151	222.68	1535.2
1010	2.4141	12.306	23.394	214.5	1591.2
1420	5.2096	8.9334	16.153	233.76	6006.2
2000	0.0030499	6.3232	18.193	237.65	9578.4
