# Supplementary material for: A comparative work on the magnetic field-dependent properties of plate-like and spherical iron particle-based magnetorheological grease
Source: PLoS One. 2018 Apr 9;13(4):e0191795. doi: 10.1371/journal.pone.0191795 (PMC5890967; doi:10.1371/journal.pone.0191795)
Supplement: S6 File — (a) Storage modulus and (b) loss modulus of the MRG-P and MRG-S in magnetic flux density domain. (XLSX) [file pone.0191795.s006.xlsx]

## Sheet: MRG70
Magnetic Flux Density (T)	Storage Modulus (MPa)	Loss Modulus (MPa)
-0.00064192	0.15108	0.094773
0.029453	0.17339	0.10777
0.062174	0.22491	0.14015
0.096293	0.28657	0.17661
0.12965	0.35645	0.21352
0.16322	0.43237	0.24842
0.19642	0.51287	0.28045
0.22998	0.59605	0.30905
0.26308	0.6809	0.33431
0.29529	0.766	0.35587
0.32759	0.85065	0.37389
0.35953	0.93353	0.38838
0.39043	1.0141	0.39962
0.42103	1.0908	0.40775
0.45106	1.1633	0.41334
0.48083	1.2306	0.4168
0.50932	1.2924	0.41862
0.53739	1.3481	0.41943
0.56498	1.3981	0.41952
0.59089	1.4422	0.41915
0.61705	1.4807	0.41864
0.64171	1.5139	0.41809
0.66537	1.5425	0.41767
0.68783	1.5667	0.41734
0.7085	1.5876	0.41704
0.72822	1.6056	0.41689
0.74632	1.6211	0.41701
0.7642	1.6346	0.41734
0.78071	1.6466	0.41791
0.79655	1.6572	0.4187

## Sheet: MRG50
Magnetic Flux Density (T)	Storage Modulus (MPa)	Loss Modulus (MPa)
-0.0005299	0.12769	0.069165
0.028637	0.13555	0.074352
0.060647	0.15228	0.084657
0.092533	0.17025	0.094204
0.12549	0.18838	0.10262
0.15737	0.20611	0.10989
0.18871	0.22327	0.11615
0.21974	0.23969	0.12152
0.25119	0.25534	0.12611
0.28151	0.27015	0.12995
0.31244	0.28411	0.13314
0.34232	0.29714	0.13574
0.3719	0.30921	0.13785
0.40047	0.32026	0.13957
0.42896	0.33027	0.14104
0.45713	0.3393	0.14231
0.48467	0.34739	0.14344
0.5122	0.35465	0.14449
0.53867	0.36114	0.14545
0.56431	0.36696	0.14633
0.58901	0.37216	0.14716
0.61366	0.3768	0.14794
0.63716	0.38097	0.14869
0.65946	0.38472	0.14941
0.68063	0.38798	0.15015
0.70092	0.39101	0.15086
0.72003	0.39382	0.15154
0.73797	0.3964	0.15225
0.75508	0.39883	0.15295
0.7711	0.4011	0.15365

## Sheet: MRG30
Magnetic Flux Density (T)	Storage Modulus (MPa)	Loss Modulus (MPa)
-0.00049814	0.11697	0.056374
0.02802	0.11793	0.056306
0.059173	0.1206	0.057237
0.089945	0.12352	0.058099
0.12144	0.1265	0.058811
0.1528	0.12946	0.059419
0.18412	0.13239	0.05995
0.21388	0.13531	0.060412
0.24474	0.13822	0.060813
0.2752	0.14111	0.061157
0.30496	0.14396	0.061443
0.33481	0.14673	0.061668
0.36408	0.14943	0.061832
0.39306	0.15199	0.06194
0.42128	0.15443	0.061996
0.4501	0.15673	0.062021
0.47776	0.15886	0.062027
0.5056	0.16082	0.06203
0.53262	0.16266	0.062025
0.55922	0.16436	0.062014
0.58401	0.16592	0.062011
0.60923	0.16737	0.062007
0.63303	0.1687	0.06201
0.65636	0.16992	0.062013
0.67802	0.17104	0.062025
0.69863	0.17206	0.062042
0.71833	0.17299	0.062067
0.73734	0.17386	0.062091
0.75478	0.17466	0.062121
0.77178	0.17541	0.062156

## Sheet: MRGP70
Magnetic Flux Density (T)	Storage Modulus (MPa)	Loss Modulus (MPa)
0.00013219	0.14862	0.075588
0.032089	0.16094	0.082915
0.06719	0.2029	0.10585
0.10228	0.25561	0.13424
0.13839	0.31618	0.16484
0.17383	0.38172	0.19515
0.20817	0.45043	0.22409
0.24279	0.52045	0.25082
0.27648	0.59062	0.27505
0.30955	0.65905	0.2969
0.3427	0.72127	0.31726
0.37446	0.77868	0.33497
0.40518	0.83949	0.34805
0.43624	0.89268	0.36138
0.46665	0.94525	0.37159
0.4962	0.98441	0.38255
0.52479	1.0282	0.38919
0.55296	1.0665	0.39775
0.57983	1.1007	0.40539
0.60649	1.1282	0.41268
0.63162	1.15	0.41779
0.6564	1.1734	0.42327
0.67949	1.1893	0.43007
0.70131	1.2009	0.43477
0.72224	1.2122	0.43965
0.74157	1.2142	0.44523
0.75998	1.2248	0.45069
0.77721	1.2306	0.45446
0.79363	1.2311	0.46221
0.80951	1.2067	0.47482

## Sheet: MRGP50
Magnetic Flux Density (T)	Storage Modulus (MPa)	Loss Modulus (MPa)
0.00017733	0.16011	0.078899
0.030824	0.16769	0.080818
0.063539	0.1845	0.088646
0.096289	0.20235	0.096621
0.12947	0.21998	0.10378
0.16212	0.23679	0.10986
0.19351	0.25267	0.11505
0.22481	0.2676	0.11952
0.25629	0.2817	0.12335
0.28693	0.29499	0.12655
0.31712	0.30758	0.1292
0.34708	0.31943	0.13134
0.37648	0.33013	0.13327
0.40553	0.34035	0.13494
0.43385	0.34941	0.1366
0.46214	0.35828	0.13762
0.49011	0.36675	0.13855
0.51692	0.37419	0.13966
0.54373	0.38085	0.1402
0.56931	0.38665	0.1409
0.59432	0.39161	0.1419
0.61867	0.39554	0.1427
0.64218	0.40052	0.14252
0.66441	0.40377	0.14336
0.68577	0.40641	0.14382
0.70555	0.40912	0.14405
0.72425	0.41093	0.14469
0.74232	0.41204	0.1452
0.75907	0.41306	0.14575
0.77523	0.41378	0.14602

## Sheet: MRGP30
Magnetic Flux Density (T)	Storage Modulus (MPa)	Loss Modulus (MPa)
0.00018959	0.12853	0.064603
0.029553	0.13094	0.064935
0.06084	0.13553	0.066466
0.092535	0.14001	0.067647
0.1237	0.14429	0.068513
0.15459	0.14835	0.06915
0.18567	0.1522	0.069634
0.21585	0.15593	0.070028
0.24595	0.15952	0.070363
0.27608	0.16298	0.070635
0.30608	0.16631	0.070827
0.33515	0.1695	0.070957
0.36462	0.17252	0.07103
0.39322	0.17535	0.071067
0.42156	0.17802	0.071081
0.44965	0.18051	0.071081
0.47785	0.18284	0.071064
0.50483	0.18502	0.071048
0.53219	0.18705	0.071021
0.5582	0.18893	0.070992
0.58308	0.19068	0.070955
0.60785	0.1922	0.070969
0.63174	0.19337	0.071093
0.65471	0.19474	0.071082
0.67598	0.19537	0.07132
0.69656	0.19605	0.071517
0.71594	0.19712	0.071199
0.73447	0.19796	0.071154
0.75179	0.19833	0.071245
0.76851	0.19833	0.071509
