# Supplementary material for: A comparative work on the magnetic field-dependent properties of plate-like and spherical iron particle-based magnetorheological grease
Source: PLoS One. 2018 Apr 9;13(4):e0191795. doi: 10.1371/journal.pone.0191795 (PMC5890967; doi:10.1371/journal.pone.0191795)
Supplement: S7 File — (a) Storage modulus and (b) loss modulus plotted as function of strain amplitude for various fractions of the MRG-P and MRG-S at 3A. (XLSX) [file pone.0191795.s007.xlsx]

## Sheet: MRG70_3A
Shear Strain (%)	Storage Modulus (MPa)	Loss Modulus (MPa)
0.000986	3.0351	0.099137
0.00149	3.03	0.11341
0.00225	3.0363	0.045883
0.00332	3.021	0.10261
0.00495	3.0211	0.049707
0.00736	3.0083	0.092676
0.0109	3.0064	0.057466
0.0163	2.9946	0.083219
0.0242	2.9828	0.069313
0.036	2.9645	0.090018
0.0535	2.9361	0.09247
0.0795	2.8834	0.12463
0.118	2.7982	0.16012
0.176	2.6615	0.23452
0.261	2.4398	0.3294
0.389	2.0938	0.46316
0.579	1.6302	0.56535
0.861	1.2513	0.5611
1.28	0.93522	0.49601
1.91	0.69501	0.41222
2.84	0.46961	0.31115
4.22	0.29916	0.21344
6.29	0.1957	0.1422
9.35	0.13257	0.096789
13.9	0.095687	0.068402
20.7	0.075945	0.052794
30.8	0.061124	0.049867
45.7	0.044265	0.048676
68	0.030783	0.043261
101	0.020944	0.036013

## Sheet: MRG50_3A
Shear Strain (%)	Storage Modulus (MPa)	Loss Modulus (MPa)
0.000984	1.1989	0.049268
0.00151	1.17	0.17371
0.00223	1.1903	0.098532
0.00334	1.1927	0.14786
0.00493	1.1984	0.109
0.00737	1.1925	0.13599
0.0109	1.1887	0.1187
0.0163	1.1709	0.13529
0.0242	1.1471	0.13189
0.036	1.1076	0.14827
0.0534	1.0538	0.15711
0.0794	0.97769	0.17701
0.118	0.88319	0.19072
0.176	0.77152	0.20482
0.261	0.65362	0.20743
0.388	0.53711	0.20269
0.578	0.43217	0.1867
0.86	0.34227	0.16687
1.28	0.26957	0.14324
1.91	0.21043	0.12051
2.84	0.16329	0.098319
4.22	0.12505	0.078177
6.28	0.095543	0.060239
9.35	0.073909	0.04631
13.9	0.058571	0.038943
20.7	0.043991	0.037062
30.8	0.030563	0.034676
45.8	0.020497	0.030136
68	0.013352	0.024818
101	0.0084775	0.01965

## Sheet: MRG30_3A
Shear Strain (%)	Storage Modulus (MPa)	Loss Modulus (MPa)
0.000989	0.38518	0.053661
0.00152	0.38378	0.064146
0.00222	0.38886	0.050302
0.00334	0.38977	0.060902
0.00492	0.39283	0.051462
0.00737	0.39325	0.057966
0.0109	0.39412	0.052673
0.0163	0.39261	0.056877
0.0241	0.38962	0.054513
0.036	0.38278	0.057455
0.0534	0.37294	0.057642
0.0795	0.35741	0.060689
0.118	0.33685	0.062509
0.176	0.31006	0.065453
0.261	0.27883	0.066886
0.388	0.24438	0.0676
0.578	0.20952	0.065984
0.86	0.17609	0.06279
1.28	0.14602	0.057806
1.91	0.11995	0.05212
2.84	0.097987	0.045989
4.22	0.078891	0.039687
6.28	0.062734	0.033387
9.35	0.050241	0.028898
13.9	0.040484	0.026637
20.7	0.031241	0.025411
30.8	0.022245	0.023764
45.8	0.014431	0.020692
68.1	0.0088575	0.016804
101	0.0051476	0.012937

## Sheet: MRGP70_3A
Shear Strain (%)	Storage Modulus (MPa)	Loss Modulus (MPa)
4.91e-05	1.7386	1.8295
0.000111	1.8176	1.1397
0.000135	1.1924	0.99913
0.000227	2.1973	0.75699
0.000378	2.2388	0.58434
0.000639	2.3012	0.49821
0.000995	2.3402	0.43838
0.00153	2.3174	0.31682
0.00231	2.3598	0.25596
0.0035	2.3755	0.23016
0.00527	2.3797	0.20895
0.00789	2.3724	0.208
0.0118	2.3658	0.19308
0.0173	2.2826	0.24603
0.0263	2.2583	0.23074
0.0386	2.1781	0.24862
0.0571	2.0546	0.28338
0.0838	1.8834	0.3239
0.123	1.6704	0.36622
0.179	1.4332	0.39447
0.267	1.1912	0.39367
0.4	0.96455	0.37265
0.609	0.76218	0.33295
0.924	0.59837	0.28471
1.39	0.46728	0.23891
2.08	0.36473	0.19636
3.11	0.28502	0.15994
4.63	0.22255	0.12923
6.87	0.17338	0.10442
10.2	0.13185	0.083781

## Sheet: MRGP50_3A
Shear Strain (%)	Storage Modulus (MPa)	Loss Modulus (MPa)
7.9e-05	1.6205	0.13031
0.000126	0.95775	0.26732
0.000103	0.99239	0.067586
0.000114	1.0148	0.060083
0.000298	0.73504	0.15094
0.00063	0.75783	0.10239
0.00118	0.76535	0.096024
0.0018	0.78726	0.064499
0.00265	0.79405	0.11215
0.00385	0.80356	0.10816
0.00561	0.80578	0.11059
0.00828	0.80716	0.10918
0.0122	0.79455	0.10876
0.0181	0.79514	0.11202
0.0267	0.78107	0.1121
0.0396	0.75836	0.11472
0.0589	0.72037	0.11895
0.0871	0.67609	0.12409
0.129	0.62197	0.12942
0.192	0.55917	0.1353
0.285	0.4915	0.1359
0.425	0.42351	0.13447
0.633	0.35796	0.12927
0.943	0.29872	0.12019
1.4	0.24673	0.10969
2.09	0.2024	0.097886
3.11	0.16517	0.085865
4.63	0.13392	0.073815
6.89	0.10701	0.06186
10.2	0.083673	0.05026

## Sheet: MRGP30_3A
Shear Strain (%)	Storage Modulus (MPa)	Loss Modulus (MPa)
3.78e-05	0.48637	2.4319e-05
0.000136	0.25261	0.12013
0.000223	0.29953	0.052225
0.000261	0.29569	0.034268
0.000505	0.26981	0.0029155
0.000786	0.2796	0.020873
0.00124	0.28538	0.029643
0.00179	0.2855	0.036484
0.00257	0.28787	0.03976
0.00377	0.28945	0.042304
0.00555	0.29086	0.044135
0.0082	0.29168	0.045
0.0121	0.29211	0.046182
0.018	0.29119	0.046728
0.0267	0.28911	0.047339
0.0396	0.2852	0.048163
0.0589	0.27838	0.049271
0.0875	0.26788	0.050465
0.13	0.25302	0.051637
0.193	0.23463	0.052734
0.287	0.21286	0.053291
0.427	0.18897	0.053013
0.636	0.16464	0.051806
0.946	0.14162	0.049821
1.41	0.12024	0.046902
2.09	0.10109	0.04368
3.11	0.083696	0.040537
4.63	0.068154	0.03762
6.88	0.05427	0.034841
10.2	0.041991	0.031183
