# Supplementary material for: A comparative work on the magnetic field-dependent properties of plate-like and spherical iron particle-based magnetorheological grease
Source: PLoS One. 2018 Apr 9;13(4):e0191795. doi: 10.1371/journal.pone.0191795 (PMC5890967; doi:10.1371/journal.pone.0191795)
Supplement: S8 File — (XLSX) [file pone.0191795.s008.xlsx]

## Sheet: MRGS_MR effect
Magnetic field (T)		MR effect (%)
	MRG-30	MRG-50	MRG-70
0	0	0	0
0.1	7.0655	37.687	104.606
0.2	14.4155	80.0757	256.096
0.3	22.7331	117.549	424.255
0.4	30.0599	150.43	590.428
0.5	37.2255	173.783	740.057
0.6	42.124	190.906	855.307
0.7	46.6795	205.94	952.384

## Sheet: MRGP_MR effect
Magnetic field (T)		MR effect (%)
	MRG-30	MRG-50	MRG-70
0	0	0	0
0.1	8.93177	26.3819	71.989
0.2	21.318	57.8103	203.075
0.3	29.3939	92.1054	343.446
0.4	36.4273	112.573	464.857
0.5	43.9508	129.061	562.367
0.6	49.5371	144.588	659.117
0.7	52.5325	155.524	708.034
